# Supplementary material for: Development and Validation of a Clinical Prognostic Nomogram for Esophageal Adenocarcinoma Patients
Source: Front Oncol. 2021 Sep 2;11:736573. doi: 10.3389/fonc.2021.736573 (PMC8445330; doi:10.3389/fonc.2021.736573)
Supplement: Supplementary file 1 [file Table_1.xlsx]

## Sheet: Sheet1
Year of dignose	Sex	Race	Location	Tumorsize	T	N	M	Months	Survivaltime	AliveOrCensored	Age	Grade	survival status
2004	2	3	3	2	3	0	0	15	450	4	4	2	1
2004	1	1	3	2	2	2	1	1	30	5	5	2	1
2005	1	1	3	2	3	1	1	7	210	3	3	1	1
2012	2	1	3	2	2	2	0	1	30	5	5	1	1
2010	1	1	3	2	4	1	0	55	1650	4	4	1	1
2012	1	1	3	2	3	1	0	16	480	4	4	2	1
2014	1	1	3	1	2	1	1	30	900	4	4	1	1
2008	1	1	3	2	2	0	0	4	120	4	4	2	1
2011	1	1	3	2	3	1	0	12	360	3	3	2	1
2007	1	1	3	2	3	1	0	17	510	5	5	1	1
2015	1	1	3	2	3	3	0	3	90	4	4	1	1
2005	1	1	3	3	2	0	0	30	900	3	3	1	1
2014	2	1	3	1	3	1	0	31	930	5	5	2	1
2013	1	1	3	2	3	0	1	6	180	4	4	2	1
2004	1	1	3	4	2	1	0	12	360	3	3	2	1
2004	1	1	3	2	2	0	1	7	210	4	4	2	1
2015	2	1	3	2	3	0	0	4	120	3	3	1	1
2010	1	1	3	1	3	1	0	33	990	4	4	1	1
2004	1	1	3	1	3	0	0	9	270	4	4	1	1
2004	1	1	3	4	3	1	0	15	450	5	5	1	1
2015	1	1	2	1	4	0	1	1	30	5	5	2	1
2005	1	1	3	3	3	0	0	22	660	5	5	2	1
2005	1	1	3	1	1	0	0	152	4560	2	2	2	0
2005	1	2	2	2	3	0	0	18	540	2	2	2	1
2005	1	1	3	2	2	0	0	28	840	3	3	1	1
2006	2	1	3	3	3	0	0	8	240	5	5	2	1
2006	1	1	3	3	1	0	0	138	4140	4	4	2	0
2007	1	1	3	3	1	1	0	11	330	3	3	2	1
2006	2	1	3	2	3	1	0	18	540	3	3	1	1
2015	1	1	3	3	4	1	1	6	180	3	3	2	1
2015	2	1	3	3	3	1	0	4	120	3	3	2	1
2014	1	1	3	2	3	0	1	39	1170	4	4	1	0
2006	1	1	3	2	3	2	0	21	630	3	3	1	1
2014	1	1	3	2	3	2	0	20	600	5	5	1	1
2015	1	1	3	4	3	1	0	24	720	4	4	1	1
2007	1	1	3	1	1	0	0	130	3900	3	3	1	0
2007	1	1	2	4	3	0	0	8	240	3	3	2	1
2007	1	1	2	2	3	3	0	4	120	3	3	2	1
2012	2	3	3	2	3	3	0	1	30	5	5	2	1
2007	1	1	3	2	3	0	1	5	150	2	2	2	1
2008	2	1	3	1	2	0	0	28	840	5	5	1	1
2008	1	1	3	2	1	0	0	42	1260	5	5	1	1
2007	1	2	3	2	3	1	1	1	30	2	2	1	1
2008	1	1	3	2	2	3	0	7	210	3	3	2	1
2008	2	1	3	2	1	0	0	111	3330	2	2	1	0
2008	1	1	3	1	3	2	0	6	180	5	5	2	1
2008	1	1	3	1	1	0	0	90	2700	3	3	2	0
2009	1	1	3	2	3	2	1	4	120	2	2	1	1
2011	1	1	3	1	3	3	0	8	240	5	5	1	1
2009	1	1	3	2	4	0	1	8	240	2	2	1	1
2011	1	1	3	2	2	0	0	7	210	5	5	2	1
2009	1	1	3	1	4	0	1	2	60	5	5	2	1
2009	1	1	3	3	3	3	0	12	360	3	3	2	1
2009	1	1	3	2	2	0	0	24	720	3	3	1	1
2009	1	1	3	1	1	0	0	96	2880	3	3	1	0
2010	2	2	2	2	1	0	0	34	1020	2	2	2	1
2011	1	1	3	2	1	0	0	72	2160	4	4	1	0
2010	2	1	3	2	3	1	0	15	450	4	4	2	1
2012	1	1	3	2	3	1	0	45	1350	3	3	1	1
2010	1	1	3	2	4	2	0	19	570	3	3	2	1
2010	1	1	3	2	3	1	0	52	1560	3	3	1	1
2010	1	1	2	3	3	1	1	2	60	3	3	2	1
2010	1	1	3	2	2	1	0	16	480	5	5	2	1
2010	1	1	3	2	4	0	1	2	60	4	4	2	1
2010	2	1	3	2	1	0	0	86	2580	1	1	1	0
2010	1	1	3	2	3	1	1	2	60	3	3	2	1
2011	1	1	3	2	1	0	0	11	330	4	4	1	1
2010	1	1	3	2	4	1	0	21	630	5	5	1	1
2011	1	3	3	2	3	0	0	31	930	3	3	2	1
2011	1	1	3	2	3	1	1	1	30	4	4	2	1
2011	1	1	3	2	2	1	1	15	450	1	1	2	1
2011	1	1	3	2	3	1	0	42	1260	4	4	2	1
2011	1	1	3	1	3	1	0	14	420	4	4	2	1
2011	1	1	3	4	3	2	1	5	150	2	2	1	1
2012	2	1	2	2	3	2	0	7	210	4	4	1	1
2011	2	1	2	2	3	0	0	14	420	5	5	2	1
2011	1	1	3	3	2	2	1	9	270	3	3	2	1
2011	1	1	3	1	1	0	0	77	2310	3	3	1	0
2011	1	1	3	2	3	2	0	9	270	3	3	1	1
2012	1	1	3	2	1	1	1	5	150	3	3	2	1
2011	1	1	3	2	1	0	1	18	540	5	5	2	1
2011	1	1	1	2	2	0	0	28	840	4	4	2	1
2011	1	1	3	2	1	3	0	4	120	5	5	2	1
2011	2	1	3	2	2	2	0	11	330	5	5	2	1
2011	1	1	3	2	3	0	0	16	480	4	4	2	1
2011	1	1	3	1	3	1	0	11	330	3	3	2	1
2011	1	1	3	3	3	2	1	9	270	4	4	2	1
2012	2	1	3	3	1	1	1	2	60	5	5	2	1
2012	1	1	3	4	4	0	0	9	270	4	4	2	1
2012	1	1	3	2	4	1	1	26	780	2	2	2	1
2012	1	1	3	2	3	1	0	14	420	5	5	2	1
2012	1	1	3	4	4	1	1	3	90	4	4	2	1
2012	1	3	3	2	3	1	1	1	30	2	2	1	1
2012	2	1	3	3	3	1	0	14	420	4	4	1	1
2012	1	2	3	2	3	1	0	69	2070	1	1	1	0
2012	1	1	3	3	2	3	0	3	90	5	5	2	1
2012	1	1	3	2	2	1	0	68	2040	2	2	1	0
2012	2	2	3	2	3	0	0	65	1950	3	3	2	0
2012	1	1	3	4	4	3	0	14	420	3	3	1	1
2012	1	1	3	2	3	0	0	35	1050	3	3	1	1
2012	1	1	3	2	2	2	0	11	330	5	5	1	1
2012	1	1	3	2	3	1	1	1	30	3	3	2	1
2012	2	1	3	1	3	1	0	13	390	4	4	1	1
2012	1	1	3	2	4	1	1	8	240	3	3	2	1
2012	2	1	3	2	1	0	1	26	780	3	3	2	1
2012	1	1	3	2	4	1	1	19	570	3	3	1	1
2012	1	1	3	2	3	3	1	12	360	2	2	2	1
2013	1	1	3	2	3	0	0	25	750	3	3	2	1
2013	2	2	3	2	3	1	0	23	690	3	3	2	1
2013	1	2	3	2	2	1	0	19	570	3	3	1	1
2013	1	1	3	4	4	1	1	9	270	3	3	2	1
2013	1	1	1	2	3	1	0	30	900	5	5	1	1
2013	1	1	3	3	3	3	1	3	90	3	3	1	1
2013	1	1	3	2	3	1	0	5	150	4	4	2	1
2013	1	1	3	1	3	1	0	20	600	3	3	2	1
2013	2	1	3	3	4	1	1	2	60	5	5	2	1
2013	2	1	3	3	1	0	1	12	360	1	1	1	1
2013	1	1	3	4	3	2	1	1	30	5	5	2	1
2013	1	1	3	3	4	1	1	15	450	3	3	1	1
2013	1	1	3	3	3	1	0	42	1260	1	1	2	1
2013	1	1	3	2	3	0	1	9	270	3	3	1	1
2015	2	3	3	2	2	0	0	4	120	5	5	2	1
2013	1	1	3	4	3	1	0	14	420	3	3	2	1
2013	1	1	3	2	3	1	1	16	480	2	2	2	1
2013	1	1	3	3	3	0	0	18	540	2	2	2	1
2014	1	1	3	2	3	2	0	9	270	3	3	2	1
2014	1	1	3	2	3	1	0	3	90	1	1	1	1
2014	1	1	3	3	3	2	1	4	120	3	3	1	1
2014	1	1	3	3	4	3	1	9	270	1	1	1	1
2014	1	3	3	2	3	0	0	11	330	2	2	2	1
2014	1	1	3	2	3	2	0	45	1350	3	3	2	0
2014	1	1	3	1	1	0	0	43	1290	3	3	1	0
2014	1	1	3	2	3	1	1	28	840	4	4	1	1
2014	1	1	3	2	3	1	0	39	1170	1	1	1	0
2014	1	3	3	2	3	2	0	6	180	2	2	2	1
2014	1	1	3	1	2	2	0	5	150	3	3	2	1
2014	1	1	3	3	4	1	1	14	420	4	4	1	1
2014	1	1	3	1	4	2	0	4	120	4	4	1	1
2014	2	1	3	1	2	1	0	13	390	4	4	1	1
2014	1	1	3	2	2	1	0	37	1110	3	3	1	0
2014	1	1	3	2	3	2	1	2	60	4	4	1	1
2014	1	1	3	2	3	2	0	2	60	4	4	2	1
2014	2	1	3	3	3	2	0	2	60	5	5	2	1
2015	1	1	3	2	3	0	0	18	540	3	3	1	1
2015	1	1	3	2	3	1	0	10	300	3	3	1	1
2015	1	2	3	1	4	0	0	9	270	1	1	1	1
2015	1	1	3	2	3	1	0	34	1020	2	2	1	0
2015	1	1	3	1	1	0	0	34	1020	1	1	1	0
2015	1	1	3	2	2	0	0	34	1020	3	3	2	0
2015	2	1	3	2	3	0	0	18	540	1	1	2	1
2015	1	3	3	2	2	0	0	31	930	5	5	1	0
2015	1	1	3	2	3	2	1	30	900	2	2	2	1
2015	1	1	3	2	2	0	0	32	960	3	3	2	0
2015	2	3	3	4	3	1	0	16	480	2	2	1	1
2015	1	1	3	2	3	2	0	4	120	5	5	1	1
2015	1	1	3	3	3	1	0	18	540	3	3	1	1
2015	1	2	1	4	3	2	1	6	180	2	2	2	1
2015	1	3	3	2	3	1	1	5	150	5	5	1	1
2015	1	1	3	3	3	1	0	29	870	3	3	1	0
2015	2	1	3	2	4	1	1	3	90	5	5	1	1
2015	2	1	3	1	1	0	0	31	930	4	4	1	0
2015	1	1	3	2	1	1	1	10	300	3	3	1	1
2015	1	1	3	2	3	3	0	6	180	3	3	2	1
2015	1	1	3	2	2	1	0	28	840	1	1	1	0
2015	1	1	3	4	3	1	0	28	840	1	1	1	0
2015	2	1	2	2	2	0	0	27	810	4	4	1	0
2015	1	1	3	4	4	1	1	2	60	4	4	2	1
2015	2	1	3	3	2	1	0	26	780	2	2	1	0
2015	1	3	3	2	3	3	1	1	30	4	4	2	0
2015	2	1	3	4	3	0	0	24	720	3	3	2	0
2015	2	2	2	2	3	1	1	17	510	5	5	2	1
2015	1	3	3	4	1	1	0	27	810	5	5	2	0
2015	1	1	3	2	3	1	0	24	720	3	3	2	0
2015	1	1	3	3	3	0	0	24	720	5	5	1	0
2015	1	1	3	4	4	2	1	9	270	1	1	2	1
2011	2	1	3	3	2	1	1	22	660	3	3	1	1
2010	2	1	3	3	3	1	0	77	2310	5	5	2	0
2004	1	1	3	2	4	1	0	20	600	3	3	2	1
2010	1	1	2	1	1	1	0	92	2760	4	4	1	0
2012	1	1	3	2	4	2	1	1	30	5	5	1	1
2009	1	1	3	1	4	0	0	33	990	3	3	1	1
2015	2	1	3	2	3	2	0	2	60	4	4	1	1
2004	1	1	3	2	1	0	0	77	2310	2	2	1	0
2010	1	1	3	3	3	1	1	21	630	4	4	2	1
2009	1	1	3	2	3	1	0	9	270	3	3	1	1
2007	1	1	3	2	2	0	0	27	810	5	5	2	1
2004	1	1	3	2	3	2	0	3	90	5	5	2	1
2012	1	1	3	4	2	1	0	14	420	3	3	2	1
2015	1	1	3	2	2	3	1	11	330	3	3	2	1
2004	1	1	3	3	3	0	0	5	150	4	4	1	1
2005	1	1	3	2	1	2	1	12	360	4	4	2	1
2004	1	1	2	1	1	0	0	26	780	5	5	1	1
2004	1	1	3	4	1	0	0	163	4890	2	2	2	0
2004	1	1	3	3	2	0	0	43	1290	2	2	1	1
2004	1	1	3	2	1	2	1	16	480	3	3	1	1
2004	2	1	3	2	2	0	0	38	1140	5	5	2	1
2004	1	1	3	2	2	0	0	30	900	4	4	2	1
2004	1	1	3	3	2	1	0	73	2190	3	3	1	0
2004	1	1	3	2	3	3	1	7	210	3	3	1	1
2004	1	1	3	1	4	1	1	7	210	3	3	2	1
2010	1	1	3	2	1	0	0	10	300	4	4	1	1
2005	1	1	3	2	3	1	0	10	300	3	3	1	1
2005	2	1	3	2	2	0	0	7	210	5	5	2	1
2005	1	1	3	2	3	1	0	15	450	5	5	1	1
2008	1	1	3	2	3	1	0	15	450	4	4	1	1
2011	1	1	3	2	3	2	1	6	180	5	5	1	1
2005	1	1	3	4	2	2	0	1	30	5	5	2	1
2012	1	1	3	3	1	1	1	22	660	4	4	1	1
2006	1	1	3	3	2	2	0	11	330	4	4	1	1
2006	2	1	3	2	1	1	0	23	690	4	4	1	1
2012	1	1	3	2	4	1	1	1	30	5	5	2	1
2006	2	1	3	4	4	2	1	9	270	3	3	2	1
2006	1	1	3	2	1	3	1	5	150	3	3	2	1
2006	1	1	3	1	4	3	0	1	30	4	4	2	1
2006	1	1	3	2	1	0	0	140	4200	3	3	2	0
2006	2	1	1	2	1	0	0	37	1110	4	4	1	1
2006	1	2	3	2	3	1	0	4	120	4	4	1	1
2007	2	1	3	2	3	0	1	5	150	5	5	1	1
2007	1	1	3	2	1	0	0	75	2250	3	3	2	0
2007	2	1	3	2	1	1	0	122	3660	3	3	2	0
2007	1	1	3	2	3	3	0	22	660	3	3	2	1
2007	1	1	3	2	4	2	0	11	330	5	5	1	1
2008	1	1	3	1	2	2	0	26	780	2	2	1	1
2012	1	1	2	2	3	1	0	6	180	4	4	2	1
2008	1	1	3	2	3	1	1	11	330	3	3	1	1
2012	1	1	3	2	3	2	1	6	180	4	4	1	1
2007	1	1	3	2	4	3	0	9	270	3	3	2	1
2008	1	1	3	3	3	1	0	28	840	2	2	2	1
2008	1	1	2	1	4	3	1	8	240	4	4	2	1
2008	1	1	3	2	4	0	1	15	450	2	2	2	1
2009	1	1	3	3	2	0	1	7	210	3	3	2	1
2008	2	1	3	2	3	1	0	15	450	1	1	2	1
2010	1	1	3	1	2	1	1	11	330	4	4	2	1
2009	2	1	3	2	1	0	0	107	3210	2	2	2	0
2009	1	1	3	2	2	0	0	23	690	3	3	1	1
2009	1	1	3	3	3	1	0	2	60	4	4	2	1
2009	1	1	3	1	4	0	0	102	3060	3	3	2	0
2012	1	1	3	2	3	1	0	10	300	3	3	2	1
2010	2	2	3	1	1	0	0	21	630	5	5	1	1
2010	2	1	3	3	4	1	0	5	150	5	5	1	1
2010	1	1	3	1	3	1	0	5	150	5	5	1	1
2010	2	1	3	2	1	0	0	16	480	3	3	2	1
2010	1	1	3	1	1	0	0	89	2670	5	5	1	0
2010	1	1	3	2	3	3	0	7	210	4	4	2	1
2013	1	1	3	3	1	1	1	9	270	4	4	2	1
2010	1	1	3	2	3	1	0	24	720	3	3	2	1
2010	1	1	3	2	3	2	0	9	270	4	4	2	1
2010	1	1	3	2	3	1	0	89	2670	3	3	2	0
2010	2	1	3	2	1	0	0	14	420	4	4	2	1
2010	2	1	3	3	4	2	1	1	30	2	2	2	1
2010	1	1	3	2	3	1	0	9	270	3	3	2	1
2010	1	1	3	2	2	1	0	30	900	3	3	1	1
2010	1	1	3	4	3	1	0	13	390	2	2	2	1
2011	1	1	3	3	3	1	0	15	450	2	2	2	1
2013	1	1	3	4	3	2	0	54	1620	2	2	2	0
2011	1	1	3	2	3	1	0	12	360	4	4	2	1
2010	1	1	3	4	4	0	0	16	480	3	3	1	1
2011	1	1	3	3	4	0	1	6	180	5	5	1	1
2011	1	1	3	3	1	0	0	81	2430	3	3	2	0
2011	1	1	3	2	2	0	0	20	600	3	3	2	1
2011	1	1	3	2	3	2	1	25	750	3	3	2	1
2011	1	1	3	3	3	2	0	12	360	4	4	2	1
2011	1	1	3	2	3	1	0	78	2340	1	1	2	0
2011	1	1	3	2	2	0	0	7	210	3	3	2	1
2011	1	1	3	4	3	3	0	3	90	5	5	2	1
2011	1	1	3	2	3	2	0	54	1620	4	4	1	1
2011	1	1	3	3	2	2	1	13	390	3	3	2	1
2011	1	1	3	2	3	0	0	13	390	5	5	1	1
2011	1	1	3	2	3	1	0	66	1980	3	3	1	0
2011	1	1	3	2	2	1	0	6	180	5	5	2	1
2011	1	1	3	4	4	1	1	31	930	2	2	2	1
2011	1	1	3	1	2	2	1	7	210	2	2	1	1
2011	1	1	3	2	3	1	0	76	2280	3	3	2	0
2011	1	1	3	2	1	0	0	74	2220	3	3	1	0
2011	1	1	3	1	3	0	0	60	1800	3	3	2	1
2011	2	1	3	3	4	3	1	4	120	1	1	2	1
2011	1	1	3	2	2	2	0	6	180	3	3	2	1
2012	1	1	3	2	3	0	0	70	2100	3	3	2	0
2012	1	1	3	4	3	1	0	18	540	3	3	1	1
2012	1	1	3	2	3	0	0	68	2040	5	5	1	0
2012	1	1	3	3	4	3	1	10	300	3	3	2	1
2012	1	1	3	3	4	3	0	8	240	2	2	2	1
2012	1	1	3	2	3	1	1	14	420	3	3	1	1
2012	1	1	3	2	3	2	1	13	390	3	3	2	1
2012	1	1	3	2	3	3	0	4	120	1	1	1	1
2012	1	1	3	2	3	0	0	62	1860	2	2	2	0
2012	1	1	3	1	4	3	1	19	570	4	4	2	1
2014	1	1	3	3	4	3	0	42	1260	3	3	2	0
2012	1	1	3	1	2	0	0	26	780	3	3	1	1
2012	1	1	3	2	3	0	0	71	2130	4	4	2	0
2012	1	1	3	2	3	0	0	10	300	2	2	2	1
2012	1	2	3	2	4	0	1	33	990	3	3	1	1
2012	1	1	3	2	3	2	0	27	810	3	3	2	1
2012	1	1	3	2	3	1	0	4	120	3	3	1	1
2012	1	1	3	2	4	3	0	5	150	4	4	2	1
2014	1	1	3	2	3	2	0	3	90	3	3	2	1
2012	1	1	3	1	1	0	0	68	2040	3	3	2	0
2012	1	1	3	2	3	1	1	14	420	4	4	2	1
2012	1	1	3	2	1	0	0	69	2070	1	1	1	0
2015	1	1	2	2	3	1	1	9	270	5	5	2	0
2012	1	1	3	3	4	2	1	6	180	3	3	1	1
2012	1	1	3	2	3	1	0	13	390	5	5	2	1
2013	1	1	3	1	2	0	0	53	1590	4	4	2	0
2013	1	1	1	2	2	0	0	14	420	5	5	2	1
2013	1	1	3	2	2	1	1	33	990	1	1	2	1
2013	1	1	3	4	3	2	0	10	300	4	4	1	1
2013	1	1	3	3	3	1	0	31	930	2	2	1	1
2013	1	1	3	2	1	1	1	26	780	3	3	1	1
2013	1	1	3	2	3	2	0	17	510	4	4	2	1
2013	1	1	3	2	4	3	0	2	60	5	5	1	1
2013	2	1	3	3	3	1	1	12	360	4	4	1	1
2013	1	1	3	4	4	2	0	10	300	3	3	2	1
2013	1	1	2	4	4	1	1	1	30	3	3	1	1
2013	2	1	3	2	1	0	1	20	600	5	5	1	1
2012	1	1	3	2	4	3	1	1	30	5	5	2	1
2013	1	1	3	2	3	2	1	6	180	2	2	2	1
2013	1	1	3	1	3	1	0	13	390	4	4	2	1
2014	1	1	3	2	2	0	0	30	900	5	5	2	1
2014	2	1	3	2	2	1	0	40	1200	1	1	2	1
2013	1	1	3	2	3	0	0	7	210	4	4	2	1
2013	2	1	3	2	3	1	0	57	1710	4	4	1	0
2013	2	1	3	2	3	1	0	6	180	4	4	2	1
2013	1	1	3	2	3	1	0	33	990	4	4	2	1
2013	1	1	3	2	3	2	0	56	1680	1	1	2	0
2013	1	1	3	2	2	1	0	55	1650	3	3	1	0
2013	1	1	3	2	3	1	0	13	390	2	2	2	1
2013	1	1	3	2	3	2	1	34	1020	5	5	2	1
2013	1	1	2	4	4	0	1	2	60	3	3	2	1
2013	2	1	3	1	1	0	0	56	1680	2	2	1	0
2014	1	1	3	2	3	2	1	4	120	5	5	2	1
2014	1	1	3	2	3	2	0	17	510	3	3	2	1
2014	1	1	3	2	2	1	0	16	480	4	4	2	1
2014	2	1	3	3	4	3	0	2	60	4	4	1	1
2014	1	1	3	2	4	0	0	42	1260	4	4	1	0
2014	1	1	3	1	3	2	0	15	450	5	5	2	1
2014	1	1	3	2	3	3	0	6	180	5	5	2	1
2013	1	1	3	2	3	1	0	1	30	5	5	2	1
2014	1	1	3	3	4	1	1	13	390	4	4	2	1
2014	2	1	3	4	3	1	0	21	630	5	5	1	1
2014	1	1	3	1	2	3	0	6	180	2	2	2	1
2014	1	1	3	2	4	1	1	2	60	5	5	2	1
2014	1	1	3	2	3	1	1	12	360	5	5	2	1
2014	1	1	3	1	3	1	0	37	1110	3	3	2	0
2014	1	1	3	1	1	3	0	40	1200	3	3	1	0
2014	1	1	3	2	3	2	0	23	690	3	3	2	1
2014	1	1	3	2	3	1	0	12	360	3	3	2	1
2014	1	1	3	1	4	2	0	2	60	2	2	2	1
2014	1	1	3	1	3	0	0	42	1260	4	4	1	0
2014	2	1	3	3	3	0	0	25	750	3	3	2	1
2014	1	1	3	3	3	0	0	40	1200	3	3	2	0
2014	1	1	3	2	3	2	0	24	720	4	4	2	1
2014	1	1	3	2	3	2	1	8	240	1	1	2	1
2014	1	1	3	2	3	1	0	17	510	4	4	2	1
2015	1	1	3	4	3	2	0	4	120	3	3	2	1
2015	1	1	2	2	4	0	1	19	570	4	4	1	1
2015	1	1	3	2	3	0	0	11	330	5	5	1	1
2015	1	1	2	4	4	3	0	7	210	3	3	2	1
2015	2	1	3	2	3	2	1	11	330	5	5	2	1
2015	1	1	3	3	1	2	0	18	540	4	4	1	1
2015	1	1	3	2	3	1	0	31	930	5	5	2	1
2015	1	1	3	2	3	0	1	3	90	3	3	1	1
2015	2	1	3	2	2	1	0	28	840	4	4	1	1
2015	1	1	3	3	2	1	0	7	210	3	3	2	1
2015	1	1	3	1	2	1	0	26	780	1	1	2	0
2015	1	1	3	3	3	1	0	12	360	4	4	1	1
2015	1	1	3	2	2	1	1	4	120	5	5	1	1
2015	1	1	3	2	4	1	1	7	210	5	5	1	1
2015	2	1	3	2	4	2	0	25	750	3	3	2	0
2015	1	1	3	2	4	3	0	8	240	2	2	1	1
2015	2	1	3	4	3	2	1	1	30	4	4	2	1
2015	1	1	3	3	3	2	0	10	300	4	4	1	1
2014	1	1	3	4	4	0	1	1	30	3	3	2	1
2015	1	1	3	2	3	1	0	13	390	3	3	2	1
2015	2	1	2	3	3	1	0	25	750	4	4	2	1
2015	1	1	3	4	4	3	1	1	30	3	3	1	1
2015	1	1	3	1	2	1	0	11	330	5	5	1	1
2015	2	1	2	2	3	2	0	12	360	2	2	1	1
2015	1	1	3	1	1	1	0	29	870	4	4	2	0
2015	1	1	3	2	4	2	1	23	690	3	3	1	1
2015	1	1	3	4	4	3	1	18	540	2	2	2	1
2015	1	1	3	2	3	1	0	20	600	3	3	2	1
2015	1	1	3	1	3	2	0	29	870	2	2	2	0
2015	1	1	3	3	3	1	0	34	1020	3	3	2	0
2015	1	1	3	2	3	1	0	12	360	3	3	1	1
2015	1	1	3	2	3	1	1	7	210	3	3	2	1
2015	1	1	3	1	1	1	0	27	810	3	3	2	0
2015	1	1	3	1	2	0	0	24	720	3	3	1	0
2015	1	1	2	4	3	3	1	1	30	4	4	2	1
2014	1	1	3	2	2	1	0	27	810	4	4	2	0
2011	2	1	3	2	4	1	1	3	90	4	4	2	1
2004	2	1	3	2	3	0	0	39	1170	2	2	2	1
2015	1	1	3	1	2	0	0	31	930	4	4	1	0
2004	2	1	3	2	3	1	0	37	1110	3	3	2	1
2006	2	1	3	1	2	0	0	7	210	5	5	2	1
2015	1	1	3	4	4	0	0	4	120	5	5	2	1
2005	1	1	3	1	2	0	0	19	570	4	4	1	1
2004	1	1	3	2	1	0	0	20	600	5	5	2	1
2006	1	1	3	1	1	0	0	23	690	4	4	2	1
2015	1	1	3	2	3	1	0	27	810	5	5	2	1
2015	1	1	3	2	3	1	0	4	120	4	4	2	1
2013	1	1	2	4	3	2	1	4	120	5	5	1	1
2004	1	1	3	1	1	0	0	35	1050	3	3	1	1
2012	1	2	3	3	4	1	0	20	600	4	4	2	1
2008	1	1	3	2	1	0	0	3	90	4	4	2	1
2010	2	1	3	4	4	2	1	2	60	5	5	2	1
2009	2	1	3	2	3	0	1	3	90	4	4	1	1
2014	2	1	3	2	2	1	0	8	240	5	5	2	1
2008	1	1	3	3	1	0	0	2	60	3	3	2	1
2011	1	1	3	2	3	0	0	28	840	4	4	1	1
2011	1	1	3	2	3	0	0	67	2010	1	1	2	0
2015	1	1	3	3	4	2	0	5	150	2	2	2	1
2009	1	1	3	2	1	0	0	3	90	4	4	1	1
2007	1	1	3	1	1	0	0	36	1080	3	3	1	1
2011	1	1	3	1	4	0	0	81	2430	4	4	1	0
2004	2	1	3	2	3	2	0	12	360	2	2	2	1
2004	2	1	3	2	2	0	0	16	480	2	2	2	1
2004	1	1	3	2	1	0	0	19	570	5	5	2	1
2004	1	1	3	2	1	0	1	5	150	3	3	2	1
2004	1	1	3	2	2	0	0	14	420	2	2	2	1
2004	1	1	3	2	3	0	0	32	960	4	4	1	1
2005	1	1	2	4	4	0	0	10	300	4	4	1	1
2005	1	1	3	2	2	0	1	11	330	4	4	1	1
2005	2	1	3	2	1	0	1	9	270	4	4	2	1
2006	2	1	3	2	2	0	0	7	210	5	5	2	1
2006	1	1	3	4	3	2	0	1	30	2	2	1	1
2006	1	1	3	2	3	0	1	13	390	3	3	2	1
2006	1	1	3	2	3	0	1	1	30	3	3	1	1
2006	1	1	3	3	3	3	0	18	540	2	2	2	1
2006	1	2	1	2	1	0	0	15	450	4	4	2	1
2006	1	1	3	2	3	0	0	68	2040	4	4	2	0
2006	2	1	3	2	2	0	0	8	240	5	5	1	1
2007	1	1	3	2	3	2	0	6	180	2	2	2	1
2007	1	1	3	2	3	3	0	18	540	2	2	1	1
2007	1	1	3	3	1	0	1	4	120	5	5	2	1
2008	1	1	3	4	3	0	0	31	930	3	3	2	1
2008	1	1	3	2	3	2	0	1	30	2	2	1	1
2008	1	2	3	2	1	0	0	101	3030	1	1	2	0
2012	2	1	3	2	2	0	0	8	240	4	4	2	1
2013	2	1	3	3	4	0	0	7	210	5	5	2	1
2014	1	1	3	2	3	2	0	14	420	3	3	2	1
2007	1	1	3	2	1	0	0	60	1800	5	5	1	1
2008	2	2	3	2	1	0	0	9	270	5	5	1	1
2008	1	1	3	2	3	0	0	72	2160	3	3	1	0
2009	1	1	3	2	3	0	0	10	300	3	3	2	1
2009	1	1	3	2	3	1	0	61	1830	3	3	2	0
2009	1	1	2	4	4	0	0	7	210	2	2	1	1
2009	1	1	3	2	3	1	0	10	300	2	2	2	1
2014	2	1	2	2	2	0	0	43	1290	3	3	1	0
2010	1	1	3	4	1	0	0	9	270	4	4	2	1
2010	2	1	3	4	4	1	0	5	150	5	5	2	1
2010	1	1	3	4	4	1	1	12	360	2	2	2	1
2010	1	1	3	4	4	0	0	10	300	2	2	1	1
2010	1	2	3	2	4	1	1	5	150	4	4	2	1
2010	1	1	3	4	4	1	1	3	90	1	1	2	1
2010	1	1	3	2	3	0	1	4	120	5	5	2	1
2010	1	1	3	2	1	0	0	91	2730	4	4	2	0
2010	1	1	3	2	3	1	1	2	60	2	2	2	1
2010	1	1	1	2	3	1	0	17	510	4	4	1	1
2010	1	1	3	4	3	1	0	1	30	4	4	2	1
2010	1	1	3	3	1	2	1	16	480	4	4	2	1
2010	2	1	3	2	2	1	0	9	270	2	2	1	1
2015	1	1	2	1	1	0	0	29	870	5	5	1	0
2010	1	1	3	2	2	2	0	4	120	3	3	2	1
2011	1	2	3	2	1	0	0	8	240	4	4	1	1
2010	1	1	1	4	4	3	1	2	60	2	2	2	1
2010	2	1	3	1	3	0	0	59	1770	2	2	1	1
2010	1	1	3	3	4	0	0	95	2850	3	3	1	0
2010	1	1	3	3	3	0	0	85	2550	3	3	2	0
2010	2	1	3	2	4	2	0	7	210	4	4	2	1
2011	2	1	3	3	3	0	0	78	2340	2	2	2	0
2011	1	1	3	2	2	1	1	9	270	2	2	2	1
2011	1	1	3	2	2	2	0	7	210	3	3	1	1
2011	1	1	3	2	3	0	0	12	360	3	3	1	1
2015	1	1	3	2	3	0	0	29	870	2	2	1	0
2011	1	1	2	4	4	0	0	52	1560	5	5	1	1
2011	2	1	2	2	4	0	0	10	300	5	5	2	1
2011	1	1	3	3	3	1	0	80	2400	4	4	1	0
2011	1	1	3	2	4	0	0	76	2280	3	3	2	0
2011	1	1	3	2	3	1	0	3	90	4	4	1	1
2011	1	1	3	2	3	1	0	7	210	4	4	1	1
2011	2	1	3	2	3	1	0	14	420	2	2	2	1
2011	1	1	3	2	1	0	0	73	2190	2	2	1	0
2011	2	1	3	2	1	0	0	12	360	2	2	1	1
2011	1	1	3	2	3	2	0	29	870	3	3	2	1
2012	1	2	3	2	3	1	0	9	270	3	3	1	1
2012	2	1	3	4	3	0	0	4	120	5	5	2	1
2012	1	1	3	2	2	0	0	2	60	4	4	1	1
2011	1	1	3	2	4	1	1	4	120	5	5	2	1
2012	2	1	3	2	4	0	0	15	450	4	4	2	1
2012	2	1	2	2	3	1	0	3	90	1	1	2	1
2012	1	1	3	2	3	1	0	4	120	4	4	2	1
2012	2	1	3	2	3	0	0	67	2010	1	1	2	0
2012	2	1	3	2	3	2	0	3	90	5	5	1	1
2012	1	1	3	2	4	0	0	62	1860	4	4	1	0
2012	1	1	3	2	4	0	1	2	60	4	4	1	1
2012	1	1	3	2	3	3	1	2	60	4	4	2	1
2012	1	1	3	2	3	1	0	16	480	3	3	1	1
2012	1	1	3	2	4	1	1	16	480	5	5	2	1
2012	2	1	3	4	3	0	0	5	150	5	5	1	1
2012	1	1	3	1	3	0	0	59	1770	2	2	2	1
2012	1	1	3	1	4	0	0	64	1920	2	2	2	0
2012	1	1	2	3	3	2	0	15	450	2	2	2	1
2012	1	1	3	2	3	2	1	31	930	2	2	1	1
2012	1	1	3	4	4	1	0	38	1140	2	2	1	1
2013	1	1	3	1	4	3	1	1	30	4	4	2	1
2012	1	1	3	2	3	1	0	20	600	4	4	1	1
2013	1	1	3	3	4	1	0	25	750	4	4	1	1
2012	1	1	3	2	2	1	0	10	300	1	1	1	1
2012	1	1	3	3	3	1	1	16	480	2	2	2	1
2013	1	1	3	2	3	2	1	4	120	3	3	1	1
2013	1	1	3	1	3	1	0	24	720	4	4	1	1
2013	1	1	3	2	3	1	1	16	480	1	1	1	1
2012	2	1	3	2	2	0	0	63	1890	2	2	1	0
2013	1	1	3	2	3	2	0	34	1020	4	4	1	1
2013	2	1	3	1	3	0	0	3	90	5	5	2	1
2013	1	1	3	2	3	0	0	6	180	4	4	2	1
2013	2	2	3	2	2	2	0	25	750	3	3	1	1
2013	2	1	3	1	2	1	0	31	930	2	2	1	0
2013	1	2	3	2	3	1	0	24	720	2	2	1	1
2013	1	1	3	2	1	1	0	54	1620	2	2	2	0
2012	1	1	3	2	2	1	0	24	720	3	3	2	1
2013	1	1	3	2	3	2	1	11	330	3	3	1	1
2013	1	2	2	4	4	0	1	6	180	2	2	1	1
2013	1	1	3	1	2	1	0	41	1230	2	2	1	1
2013	1	1	3	2	2	0	0	54	1620	4	4	2	0
2013	1	1	3	1	3	0	0	30	900	3	3	2	1
2013	1	1	3	2	2	1	0	49	1470	2	2	1	0
2013	1	1	2	2	3	1	0	49	1470	2	2	1	0
2015	1	1	3	2	1	0	0	26	780	5	5	1	0
2013	1	1	3	3	3	1	0	27	810	4	4	2	1
2014	1	1	2	4	4	2	0	6	180	3	3	2	1
2014	1	1	3	4	3	1	0	36	1080	4	4	1	0
2014	1	1	3	3	4	0	1	6	180	3	3	1	1
2014	1	1	3	2	1	3	1	10	300	3	3	2	1
2014	1	1	3	2	3	0	0	11	330	1	1	2	1
2014	1	1	3	4	4	1	1	6	180	4	4	2	1
2014	1	2	3	2	3	1	0	42	1260	3	3	1	0
2014	1	1	3	2	2	1	0	8	240	4	4	1	1
2014	1	1	3	2	3	1	1	8	240	4	4	2	1
2014	2	1	3	3	3	1	0	11	330	4	4	2	1
2014	1	2	3	2	3	1	0	9	270	2	2	2	1
2014	1	1	3	2	3	2	0	38	1140	4	4	2	0
2014	1	1	3	4	2	1	0	2	60	4	4	1	1
2014	1	1	3	4	4	1	0	39	1170	4	4	1	0
2014	2	1	3	1	3	1	0	36	1080	1	1	2	0
2014	1	1	3	4	3	0	0	4	120	4	4	1	1
2013	1	1	3	2	1	1	1	20	600	1	1	1	1
2014	1	1	3	2	2	1	1	7	210	4	4	2	1
2015	1	1	3	2	1	0	0	14	420	3	3	1	1
2015	1	2	3	2	3	3	1	5	150	4	4	2	1
2015	1	1	3	2	4	0	0	1	30	3	3	2	1
2014	1	1	3	2	3	0	0	36	1080	4	4	2	0
2015	1	1	3	2	3	0	0	3	90	4	4	2	1
2015	1	1	3	2	1	0	0	12	360	5	5	2	1
2015	1	1	3	2	3	2	1	3	90	5	5	2	1
2014	1	1	3	2	1	1	1	14	420	3	3	2	1
2014	1	1	3	2	3	2	0	22	660	3	3	2	1
2014	1	1	3	2	3	0	0	22	660	3	3	1	1
2014	1	1	3	2	3	2	0	9	270	3	3	2	1
2015	1	1	3	3	3	2	0	5	150	3	3	2	1
2015	1	1	3	3	2	0	0	3	90	5	5	2	1
2015	1	1	3	4	3	1	0	19	570	2	2	2	1
2015	1	1	3	1	2	0	0	29	870	3	3	1	0
2015	1	1	3	2	4	0	1	11	330	4	4	2	1
2015	1	1	3	2	3	2	0	32	960	3	3	2	0
2015	1	1	3	3	4	1	1	28	840	3	3	2	1
2015	2	1	3	2	4	1	0	10	300	5	5	1	1
2015	1	1	3	2	4	1	1	16	480	1	1	1	1
2015	1	1	3	1	1	0	0	27	810	5	5	1	0
2015	1	1	3	2	4	1	1	25	750	3	3	2	0
2015	1	1	3	2	3	2	0	29	870	5	5	1	0
2015	1	1	3	4	4	1	1	19	570	1	1	1	1
2015	2	1	3	2	3	1	0	29	870	2	2	2	0
2015	2	1	3	2	3	0	0	4	120	4	4	1	1
2015	1	1	3	2	1	2	0	24	720	3	3	1	1
2015	1	1	3	2	3	1	0	19	570	2	2	1	1
2015	1	1	3	3	4	1	0	9	270	3	3	2	1
2015	1	1	3	2	3	1	0	12	360	3	3	2	1
2015	1	1	3	1	1	0	0	27	810	4	4	1	0
2015	1	1	3	2	3	2	1	2	60	2	2	2	1
2015	1	1	3	4	4	3	0	2	60	4	4	2	1
2006	1	1	3	2	3	2	0	1	30	5	5	2	1
2006	2	3	3	2	1	0	0	78	2340	2	2	1	0
2010	1	1	3	3	3	0	1	3	90	4	4	2	1
2004	1	1	3	2	1	0	0	28	840	3	3	1	1
2006	1	1	3	2	3	3	0	1	30	5	5	2	1
2006	1	3	3	2	2	1	1	12	360	5	5	2	1
2009	1	3	3	2	1	0	0	23	690	4	4	1	1
2006	1	1	3	4	1	0	0	44	1320	4	4	1	1
2014	1	2	3	1	3	0	1	1	30	5	5	2	1
2008	1	1	3	4	1	0	1	11	330	1	1	2	1
2008	2	1	1	2	3	0	0	42	1260	2	2	1	1
2008	1	1	3	2	1	0	0	33	990	4	4	1	1
2015	1	1	3	2	4	0	1	20	600	3	3	1	1
2009	1	3	3	2	1	0	0	13	390	5	5	1	1
2010	1	1	3	2	2	1	0	25	750	4	4	2	1
2010	2	1	3	1	1	0	0	90	2700	3	3	2	0
2011	1	1	3	2	1	1	0	6	180	3	3	1	1
2011	1	1	3	2	3	0	0	74	2220	2	2	2	0
2011	2	3	3	3	3	1	1	12	360	1	1	2	1
2011	1	3	3	4	3	1	1	25	750	4	4	2	1
2011	2	1	3	2	3	0	0	40	1200	5	5	1	1
2011	1	1	3	2	4	1	0	16	480	5	5	1	1
2013	1	3	3	2	1	0	0	54	1620	4	4	2	0
2011	1	1	3	2	3	2	0	17	510	3	3	2	1
2012	1	1	3	3	3	1	1	2	60	3	3	2	1
2012	1	3	3	2	3	1	0	18	540	4	4	1	1
2012	1	1	3	2	2	0	0	36	1080	2	2	2	1
2012	1	3	3	2	4	0	1	18	540	3	3	2	1
2013	1	1	3	2	3	2	1	5	150	3	3	1	1
2014	1	1	3	3	4	1	1	5	150	3	3	2	1
2013	1	2	3	1	4	1	1	7	210	4	4	2	1
2014	1	3	3	4	4	3	1	6	180	5	5	1	1
2014	1	1	3	4	3	1	0	7	210	4	4	1	1
2014	1	1	3	2	4	1	1	13	390	3	3	2	1
2015	1	3	3	2	4	3	1	5	150	1	1	2	1
2014	1	1	3	2	1	0	1	1	30	1	1	1	1
2014	1	1	3	2	4	0	1	22	660	5	5	2	1
2015	1	3	3	2	3	2	0	9	270	1	1	1	1
2015	1	1	3	4	3	0	0	7	210	3	3	2	1
2015	1	1	3	2	3	2	0	14	420	3	3	2	1
2015	2	1	3	2	2	0	0	27	810	4	4	1	0
2015	1	1	2	2	4	3	1	9	270	3	3	2	1
2015	1	1	3	2	3	1	0	6	180	3	3	2	1
2015	1	3	3	2	1	0	0	27	810	3	3	1	0
2015	1	1	3	2	2	0	0	28	840	4	4	2	0
2013	2	1	3	2	4	1	1	5	150	4	4	1	1
2015	2	1	2	4	4	1	1	4	120	4	4	2	1
2010	1	1	3	2	1	0	0	18	540	5	5	1	1
2013	2	1	3	1	4	0	0	6	180	5	5	1	1
2015	1	1	3	2	3	1	0	15	450	5	5	2	1
2015	2	1	2	2	4	0	0	10	300	5	5	2	1
2014	1	1	3	4	2	1	0	37	1110	5	5	1	0
2010	1	1	3	2	4	1	1	5	150	5	5	1	1
2009	1	1	3	2	3	0	0	1	30	5	5	1	1
2014	1	1	3	3	3	2	0	38	1140	3	3	1	0
2011	2	1	3	2	1	1	1	4	120	3	3	2	1
2009	2	1	3	2	3	0	0	39	1170	5	5	2	1
2007	1	1	3	1	1	0	0	32	960	4	4	1	1
2010	1	1	3	1	2	1	0	17	510	5	5	2	1
2015	2	1	3	3	4	1	1	8	240	2	2	2	1
2015	2	1	3	2	3	1	0	18	540	3	3	1	1
2014	1	1	3	2	1	0	0	1	30	5	5	2	1
2009	1	1	3	2	3	1	0	16	480	4	4	2	1
2015	1	1	3	2	2	1	1	2	60	4	4	1	1
2014	1	1	3	2	4	1	0	11	330	3	3	1	1
2011	1	1	3	1	3	0	0	77	2310	4	4	1	0
2007	1	1	3	2	1	0	0	85	2550	4	4	1	0
2014	1	1	3	1	1	0	0	36	1080	3	3	1	1
2009	1	1	3	2	1	0	0	17	510	4	4	1	1
2013	1	1	3	4	3	1	0	6	180	3	3	1	1
2005	1	1	3	3	3	0	0	59	1770	2	2	2	1
2011	1	1	3	1	3	0	0	2	60	5	5	1	1
2012	1	1	3	4	3	0	0	68	2040	3	3	2	0
2007	1	1	3	2	3	0	0	14	420	3	3	1	1
2015	1	1	3	2	3	1	1	2	60	4	4	2	1
2005	2	1	3	1	2	0	0	26	780	4	4	1	1
2013	1	2	3	1	3	3	1	2	60	4	4	2	1
2011	1	1	3	2	2	2	0	12	360	4	4	1	1
2014	1	1	3	2	3	2	0	34	1020	5	5	1	1
2007	1	1	3	2	3	1	0	12	360	4	4	2	1
2014	1	1	3	2	2	0	0	13	390	5	5	1	1
2013	1	1	3	2	4	0	1	2	60	4	4	2	1
2006	1	1	3	3	1	0	1	2	60	1	1	2	1
2007	1	1	3	3	3	0	0	13	390	2	2	1	1
2011	2	1	3	2	3	0	0	12	360	3	3	1	1
2007	1	1	3	2	1	0	0	121	3630	2	2	2	0
2007	2	1	3	2	1	0	0	16	480	1	1	1	1
2007	1	1	3	3	1	0	0	5	150	4	4	2	1
2007	1	2	3	4	3	1	0	6	180	1	1	2	1
2007	1	1	3	2	3	2	0	4	120	5	5	1	1
2014	1	1	3	2	3	0	0	47	1410	4	4	2	0
2015	1	1	3	2	3	2	0	26	780	3	3	1	0
2007	1	1	3	2	3	1	0	22	660	2	2	2	1
2007	1	1	3	2	1	0	0	122	3660	4	4	1	0
2007	1	1	3	2	4	0	0	5	150	4	4	2	1
2007	1	1	3	2	2	1	0	9	270	1	1	1	1
2014	1	1	3	1	1	1	1	3	90	5	5	2	1
2007	1	1	3	1	3	0	0	8	240	4	4	1	1
2007	1	1	3	2	2	0	0	22	660	4	4	1	1
2007	1	1	3	2	2	0	0	22	660	2	2	1	1
2008	1	1	3	1	1	0	0	41	1230	4	4	1	1
2007	1	1	3	4	3	1	0	37	1110	3	3	2	1
2013	1	1	3	2	4	0	1	57	1710	2	2	1	0
2014	1	1	3	2	3	0	0	5	150	4	4	1	1
2015	1	1	3	2	2	0	0	2	60	4	4	2	1
2008	1	1	3	1	1	2	0	36	1080	2	2	2	1
2008	1	1	3	2	1	0	0	19	570	5	5	1	1
2008	1	1	3	1	1	0	0	118	3540	4	4	2	0
2008	1	1	3	2	1	0	0	11	330	3	3	2	1
2008	1	1	3	2	3	0	0	5	150	5	5	2	1
2008	1	1	3	2	3	0	0	9	270	5	5	1	1
2008	1	1	3	2	4	0	0	18	540	3	3	1	1
2008	1	1	3	2	2	0	0	50	1500	3	3	2	1
2014	2	1	3	3	3	1	0	4	120	3	3	1	1
2008	1	1	3	1	3	0	0	5	150	3	3	1	1
2009	1	1	3	3	1	0	0	104	3120	1	1	1	0
2015	1	1	3	2	3	0	0	25	750	3	3	2	0
2009	1	1	3	2	3	0	1	9	270	5	5	1	1
2009	1	1	3	3	3	0	0	29	870	4	4	1	1
2009	1	1	3	4	3	1	1	1	30	2	2	1	1
2009	1	1	3	2	3	0	1	2	60	4	4	2	1
2009	2	1	3	2	2	1	1	2	60	4	4	2	1
2010	1	1	3	2	3	1	1	6	180	3	3	1	1
2009	1	1	3	1	1	0	0	42	1260	4	4	1	1
2010	1	1	3	2	2	0	0	7	210	5	5	2	1
2009	1	1	3	1	2	0	0	9	270	3	3	2	1
2009	1	1	3	2	3	1	0	51	1530	4	4	2	1
2010	2	1	3	2	4	1	0	5	150	4	4	2	1
2010	1	1	2	4	1	1	1	10	300	3	3	1	1
2010	1	1	3	2	4	0	1	8	240	3	3	2	1
2012	1	1	3	2	4	1	1	16	480	3	3	2	1
2010	1	1	1	2	3	1	0	9	270	4	4	2	1
2010	1	1	3	2	3	3	1	20	600	2	2	2	1
2010	1	1	3	2	4	2	1	3	90	1	1	1	1
2010	1	1	3	2	1	1	0	13	390	3	3	2	1
2011	1	1	3	2	4	0	0	5	150	4	4	2	1
2010	1	1	3	3	1	1	0	92	2760	2	2	1	0
2010	1	1	3	1	1	0	0	89	2670	3	3	1	0
2010	2	1	3	3	3	0	0	74	2220	4	4	2	0
2010	1	1	3	2	4	1	0	22	660	4	4	1	1
2010	1	1	3	2	3	1	1	45	1350	5	5	1	1
2010	1	1	2	3	3	1	0	25	750	3	3	1	1
2010	1	1	2	3	1	0	0	50	1500	3	3	1	1
2010	1	1	3	2	3	1	0	7	210	2	2	1	1
2010	1	1	3	2	2	1	0	18	540	3	3	2	1
2011	1	1	3	1	1	1	0	1	30	4	4	2	1
2010	2	1	3	3	4	0	0	34	1020	5	5	2	1
2010	1	1	3	3	3	0	0	88	2640	2	2	2	0
2010	1	1	3	4	4	1	1	13	390	2	2	2	1
2010	1	1	3	3	3	1	0	20	600	5	5	1	1
2010	1	1	3	2	2	1	0	23	690	3	3	2	1
2010	1	1	3	2	3	1	0	6	180	4	4	1	1
2010	1	1	3	2	3	0	0	5	150	3	3	1	1
2010	1	1	3	2	1	0	0	93	2790	4	4	1	0
2010	1	1	3	2	4	1	1	13	390	2	2	2	1
2010	1	1	3	2	3	1	1	63	1890	3	3	2	0
2010	1	1	3	2	3	0	0	30	900	3	3	2	1
2011	1	1	3	1	3	0	0	7	210	5	5	2	1
2011	1	1	3	2	3	1	1	13	390	2	2	2	1
2011	1	1	3	2	3	1	0	13	390	1	1	1	1
2011	1	1	3	3	3	0	0	79	2370	3	3	1	0
2011	1	1	3	4	3	3	0	76	2280	5	5	2	0
2011	1	1	3	2	3	2	1	15	450	3	3	2	1
2011	1	1	3	1	3	1	0	34	1020	3	3	2	1
2011	1	1	3	2	1	1	1	14	420	1	1	2	1
2011	1	1	3	2	4	1	0	2	60	2	2	1	1
2011	1	1	3	4	4	1	0	15	450	2	2	2	1
2011	1	1	3	2	2	1	0	48	1440	3	3	2	1
2011	1	1	3	2	3	2	0	44	1320	1	1	1	1
2011	1	1	3	2	3	0	0	38	1140	3	3	2	1
2011	1	1	3	3	3	2	0	18	540	2	2	1	1
2011	1	1	3	4	4	1	1	1	30	2	2	1	1
2011	1	1	3	1	1	0	0	75	2250	4	4	1	0
2011	1	1	3	2	4	1	1	10	300	2	2	2	1
2011	1	1	3	2	3	1	0	10	300	3	3	1	1
2011	2	1	3	2	1	1	0	14	420	1	1	1	1
2015	1	1	3	1	2	0	0	33	990	2	2	2	0
2011	1	1	3	2	3	1	0	6	180	3	3	1	1
2011	1	1	3	3	1	1	1	50	1500	5	5	1	1
2011	1	1	3	2	1	1	1	11	330	4	4	2	1
2011	1	1	3	3	2	1	1	24	720	2	2	2	1
2011	1	1	3	2	2	0	0	17	510	2	2	2	1
2011	1	1	3	2	3	1	0	6	180	4	4	1	1
2011	1	1	3	4	1	0	1	41	1230	1	1	1	1
2011	1	1	2	1	1	1	0	34	1020	3	3	2	1
2011	1	1	3	2	3	1	0	30	900	2	2	2	1
2011	1	1	3	2	4	1	1	2	60	2	2	2	1
2011	1	1	3	3	1	1	1	4	120	3	3	2	1
2011	1	1	3	2	4	0	0	72	2160	4	4	1	0
2011	2	1	3	2	1	0	1	29	870	4	4	2	1
2011	1	1	3	3	3	1	0	14	420	5	5	2	1
2011	1	1	3	2	4	3	1	12	360	2	2	2	1
2011	1	1	3	2	3	1	1	12	360	2	2	1	1
2011	1	1	3	4	3	2	0	27	810	1	1	1	1
2011	1	1	3	2	3	1	0	41	1230	2	2	2	1
2011	1	1	3	3	3	0	0	73	2190	2	2	1	0
2011	1	1	3	2	4	0	0	4	120	5	5	1	1
2011	1	1	3	2	1	0	1	8	240	3	3	1	1
2010	1	1	3	4	3	1	0	43	1290	3	3	2	1
2011	1	1	3	2	3	0	0	11	330	4	4	1	1
2011	1	1	3	2	3	0	0	45	1350	3	3	1	1
2011	1	1	3	2	3	0	0	18	540	4	4	2	1
2011	1	1	3	3	3	2	0	11	330	2	2	2	1
2012	2	1	3	2	3	1	0	51	1530	3	3	1	1
2012	1	1	2	2	3	1	0	22	660	2	2	2	1
2012	1	1	3	2	3	2	0	28	840	3	3	2	1
2011	1	1	3	2	4	2	1	1	30	1	1	2	1
2012	1	1	3	2	2	1	1	15	450	4	4	1	1
2012	1	1	3	3	4	1	1	19	570	3	3	1	1
2012	2	1	3	3	3	2	0	47	1410	3	3	2	1
2012	1	1	3	3	2	1	0	20	600	4	4	1	1
2012	1	1	3	2	4	1	1	7	210	4	4	1	1
2012	1	1	3	2	3	1	0	35	1050	3	3	2	1
2012	1	1	3	2	4	1	1	23	690	2	2	2	1
2012	1	1	3	1	3	1	0	18	540	4	4	1	1
2012	1	1	3	2	3	2	0	14	420	2	2	2	1
2012	1	1	3	2	1	0	1	16	480	4	4	1	1
2012	1	1	3	3	3	2	0	9	270	1	1	2	1
2012	1	1	3	3	4	1	0	10	300	5	5	2	1
2013	2	1	3	2	1	0	0	32	960	4	4	1	1
2012	1	1	3	2	3	1	0	10	300	5	5	1	1
2012	1	1	3	2	3	1	0	65	1950	2	2	2	0
2012	1	1	3	2	3	0	0	21	630	3	3	2	1
2012	1	1	3	2	3	0	1	7	210	4	4	1	1
2012	1	1	3	3	2	1	0	48	1440	3	3	2	1
2012	1	1	3	4	3	2	0	5	150	1	1	2	1
2012	1	1	3	2	3	2	0	61	1830	2	2	2	0
2012	2	1	3	3	2	2	1	2	60	4	4	2	1
2012	1	1	3	2	3	1	0	25	750	4	4	1	1
2012	1	1	3	3	3	0	0	11	330	4	4	2	1
2012	1	1	3	2	3	1	1	14	420	2	2	1	1
2012	1	1	3	2	3	0	0	63	1890	2	2	2	0
2012	2	1	3	4	4	0	0	8	240	5	5	2	1
2012	2	1	3	3	3	2	0	61	1830	3	3	1	0
2012	1	1	2	4	4	1	1	13	390	5	5	1	1
2012	1	1	3	2	3	0	0	60	1800	2	2	1	0
2012	1	1	3	2	4	0	1	5	150	2	2	2	1
2012	1	1	3	2	4	0	1	11	330	3	3	1	1
2012	1	1	2	2	1	1	0	60	1800	3	3	1	0
2013	1	1	3	3	3	1	0	41	1230	1	1	1	1
2012	1	1	3	4	1	1	1	2	60	2	2	2	1
2012	1	1	3	2	3	1	1	8	240	1	1	1	1
2012	1	1	3	2	3	2	0	31	930	1	1	2	1
2013	1	1	3	3	4	1	1	11	330	1	1	2	1
2013	1	1	3	2	3	2	0	3	90	5	5	2	1
2012	1	1	3	2	3	1	1	6	180	3	3	1	1
2013	1	1	3	2	4	0	1	13	390	3	3	2	1
2013	1	1	3	2	3	0	0	22	660	3	3	2	1
2012	1	1	3	2	4	0	0	4	120	3	3	1	1
2012	2	1	3	2	3	1	0	60	1800	3	3	1	0
2013	1	1	3	4	2	2	0	46	1380	1	1	2	1
2013	1	1	3	3	4	0	0	27	810	3	3	2	1
2013	1	1	3	3	3	3	1	9	270	1	1	2	1
2013	1	1	3	1	1	0	0	1	30	4	4	2	1
2012	1	1	3	3	2	0	0	27	810	2	2	2	1
2013	1	1	3	2	3	0	0	18	540	3	3	2	1
2013	2	1	3	3	3	2	0	52	1560	3	3	2	0
2012	1	1	3	2	3	1	0	47	1410	4	4	1	1
2012	1	1	3	2	3	1	1	67	2010	4	4	1	0
2012	1	1	3	2	3	1	0	64	1920	2	2	1	0
2012	1	1	3	2	3	1	0	11	330	4	4	2	1
2012	1	1	2	1	1	1	0	38	1140	4	4	2	1
2012	1	1	3	2	2	1	0	4	120	4	4	1	1
2012	1	1	3	4	3	1	1	11	330	2	2	2	1
2012	1	1	3	2	3	1	0	62	1860	1	1	2	0
2012	1	1	3	2	1	0	0	21	630	2	2	2	1
2012	1	1	3	2	4	1	1	3	90	3	3	2	1
2012	1	1	2	2	2	1	0	22	660	2	2	1	1
2013	1	1	3	3	3	3	1	10	300	1	1	1	1
2013	2	1	2	4	4	0	0	51	1530	3	3	1	0
2013	2	1	3	2	2	0	0	12	360	4	4	2	1
2013	1	1	3	2	2	2	1	28	840	1	1	1	1
2013	1	1	3	2	3	1	0	18	540	5	5	1	1
2013	1	1	3	3	3	3	0	5	150	2	2	2	1
2013	1	1	2	4	4	2	0	4	120	3	3	2	1
2013	1	1	3	2	3	1	0	4	120	3	3	2	1
2013	1	1	3	2	4	1	1	3	90	3	3	1	1
2013	1	1	3	3	3	1	0	51	1530	3	3	1	0
2013	2	1	3	3	3	1	0	9	270	3	3	2	1
2013	1	1	3	2	3	1	0	48	1440	2	2	1	0
2014	2	1	3	2	3	1	0	47	1410	1	1	1	0
2013	1	1	3	2	3	1	0	17	510	2	2	2	1
2013	1	1	3	3	4	1	1	3	90	3	3	2	1
2013	1	1	2	2	3	1	0	9	270	3	3	2	1
2013	1	1	3	2	2	1	0	53	1590	3	3	2	0
2013	1	1	3	1	3	0	0	6	180	3	3	2	1
2013	1	1	3	4	3	1	1	12	360	5	5	2	1
2013	1	1	3	4	3	0	0	42	1260	3	3	2	1
2013	1	1	3	2	3	1	0	51	1530	3	3	1	0
2013	1	1	3	1	2	0	0	30	900	3	3	2	1
2014	1	1	3	4	4	0	1	45	1350	2	2	1	0
2013	1	1	3	4	3	1	0	9	270	2	2	1	1
2013	1	1	3	2	3	0	0	53	1590	1	1	2	0
2014	1	1	3	3	4	2	0	6	180	3	3	2	1
2014	1	1	3	2	3	1	0	13	390	3	3	2	1
2013	1	1	3	2	3	3	0	6	180	3	3	2	1
2013	1	1	3	2	4	0	1	2	60	1	1	1	1
2014	1	1	3	4	3	3	0	16	480	2	2	2	1
2013	1	1	2	2	1	1	0	6	180	3	3	1	1
2013	1	1	3	1	3	0	0	48	1440	3	3	1	0
2013	1	1	3	2	3	0	0	11	330	3	3	1	1
2013	1	1	3	2	1	1	1	5	150	4	4	2	1
2014	1	1	3	2	3	0	0	39	1170	2	2	1	0
2013	1	1	3	2	1	0	0	14	420	2	2	1	1
2013	1	1	3	2	1	1	1	15	450	2	2	2	1
2014	1	1	3	2	3	0	0	11	330	2	2	2	1
2014	1	1	3	2	1	0	0	39	1170	3	3	1	0
2013	1	1	3	2	3	1	0	22	660	3	3	2	1
2014	2	1	3	2	3	1	0	19	570	3	3	1	1
2014	1	1	3	2	3	0	0	43	1290	3	3	1	1
2013	1	1	3	1	1	0	0	43	1290	3	3	1	1
2014	1	1	3	3	4	1	1	9	270	3	3	1	1
2013	1	1	3	3	4	1	0	19	570	5	5	1	1
2014	2	1	3	4	3	0	0	11	330	3	3	2	1
2014	2	1	3	2	3	1	0	39	1170	3	3	1	0
2014	1	1	3	3	2	1	0	40	1200	4	4	1	0
2014	1	1	3	3	3	1	0	2	60	5	5	2	1
2014	1	1	3	2	1	0	0	11	330	4	4	1	1
2014	1	1	3	2	3	0	0	13	390	3	3	2	1
2014	1	1	3	2	1	1	0	17	510	4	4	1	1
2014	1	1	3	2	3	1	0	22	660	4	4	1	1
2014	1	1	3	2	3	0	0	29	870	3	3	1	1
2014	1	1	2	4	4	3	0	4	120	3	3	1	1
2014	1	1	3	2	3	1	0	11	330	3	3	1	1
2014	2	1	3	2	3	2	0	13	390	3	3	2	1
2014	1	1	3	2	3	1	0	46	1380	3	3	1	0
2014	1	1	3	2	3	1	0	7	210	5	5	1	1
2014	1	1	3	4	4	1	0	37	1110	2	2	2	1
2014	1	1	3	2	4	1	0	15	450	3	3	2	1
2014	1	1	3	3	1	1	0	9	270	5	5	1	1
2014	1	1	3	2	3	0	0	25	750	3	3	1	1
2014	1	1	3	2	3	1	0	47	1410	3	3	2	0
2014	1	1	3	2	4	0	0	4	120	5	5	2	1
2014	1	1	3	3	3	1	0	39	1170	3	3	2	0
2015	1	1	3	2	3	2	0	35	1050	2	2	2	0
2014	1	4	3	4	3	1	1	18	540	2	2	1	1
2014	1	1	2	4	4	1	1	11	330	2	2	2	1
2014	1	1	3	2	4	1	1	2	60	3	3	2	1
2014	1	1	3	4	4	1	1	6	180	1	1	2	1
2014	1	1	3	2	3	0	0	39	1170	4	4	1	0
2015	1	1	3	4	4	1	1	10	300	1	1	2	1
2015	1	1	3	2	3	1	0	32	960	3	3	2	0
2014	1	1	3	4	3	2	0	36	1080	1	1	1	0
2014	1	1	3	2	3	0	0	36	1080	4	4	2	1
2015	1	1	3	4	4	1	1	19	570	1	1	2	1
2015	1	1	3	3	3	1	0	1	30	4	4	2	1
2014	1	1	3	2	1	1	0	39	1170	5	5	1	0
2014	1	1	3	3	3	2	0	13	390	3	3	1	1
2014	1	1	3	1	1	0	1	6	180	5	5	2	1
2015	1	1	3	1	3	1	1	11	330	2	2	1	1
2015	1	1	3	2	4	1	0	28	840	4	4	2	0
2015	2	1	3	4	4	1	1	11	330	3	3	2	1
2014	1	1	2	3	3	0	0	38	1140	4	4	2	0
2015	1	1	3	3	4	0	0	1	30	3	3	2	1
2015	1	1	2	2	4	1	1	7	210	5	5	2	1
2015	1	1	3	2	4	1	1	2	60	2	2	2	1
2015	1	1	3	2	3	1	0	7	210	4	4	1	1
2015	1	1	3	4	4	1	1	11	330	3	3	2	1
2015	1	1	3	1	3	1	0	31	930	3	3	1	0
2015	1	1	2	4	4	0	0	35	1050	3	3	1	0
2015	1	1	3	2	3	0	0	21	630	3	3	1	1
2015	2	1	3	3	3	2	0	4	120	4	4	1	1
2015	1	1	3	4	3	1	0	33	990	3	3	2	0
2015	1	1	3	2	3	3	1	2	60	2	2	2	1
2015	1	1	2	3	4	1	0	2	60	4	4	2	1
2015	2	1	3	2	1	0	0	6	180	3	3	2	1
2015	1	1	3	2	3	1	0	26	780	4	4	2	1
2015	1	1	3	4	4	0	0	31	930	4	4	1	0
2015	1	1	3	4	3	1	0	13	390	3	3	1	1
2015	1	1	3	3	3	1	0	29	870	5	5	1	0
2015	1	1	3	2	3	0	0	9	270	2	2	1	1
2015	1	1	3	1	3	1	0	32	960	2	2	2	1
2015	1	1	3	3	3	1	0	27	810	4	4	2	1
2015	1	1	3	2	3	1	0	25	750	4	4	2	1
2015	1	1	3	2	3	2	1	11	330	3	3	2	1
2015	1	1	3	2	3	0	0	27	810	3	3	1	0
2015	1	1	3	1	2	1	0	27	810	3	3	2	0
2015	1	1	3	2	3	0	0	30	900	2	2	1	0
2015	1	1	3	2	4	0	1	5	150	4	4	1	1
2015	1	1	3	2	3	1	0	25	750	3	3	2	0
2015	1	1	3	2	3	1	1	2	60	3	3	2	1
2015	1	1	3	2	3	0	0	7	210	2	2	1	1
2015	1	1	3	2	4	0	1	2	60	4	4	1	1
2015	1	1	3	2	4	1	0	12	360	4	4	2	1
2015	1	1	3	2	3	0	0	17	510	5	5	1	1
2015	1	1	3	2	3	1	0	15	450	2	2	1	1
2015	1	1	3	4	3	1	0	6	180	3	3	2	1
2015	1	1	3	1	3	1	0	26	780	3	3	2	0
2015	1	1	3	2	4	0	0	9	270	5	5	2	1
2011	1	1	3	1	3	0	0	4	120	4	4	1	1
2005	1	1	3	2	2	2	1	1	30	2	2	2	1
2011	1	1	3	2	1	0	0	28	840	5	5	1	1
2011	1	1	3	2	1	1	1	11	330	3	3	1	1
2004	1	1	3	2	1	0	0	21	630	4	4	1	1
2004	1	1	2	1	1	0	0	73	2190	4	4	1	0
2004	1	1	3	2	2	0	0	16	480	5	5	2	1
2005	1	1	2	2	2	1	0	11	330	3	3	2	1
2004	1	4	3	2	1	1	1	9	270	1	1	1	1
2006	1	1	3	3	1	1	0	4	120	4	4	1	1
2005	1	1	3	1	3	2	0	2	60	4	4	2	1
2005	1	1	3	4	1	1	0	4	120	3	3	2	1
2005	2	4	3	2	1	0	0	8	240	5	5	1	0
2006	2	1	3	2	4	1	1	3	90	1	1	1	1
2007	1	1	3	2	3	0	0	10	300	3	3	2	1
2008	1	1	3	2	1	0	0	82	2460	4	4	1	0
2008	1	1	3	2	3	1	0	6	180	3	3	2	1
2008	1	1	3	3	3	0	0	55	1650	4	4	1	1
2008	1	1	3	2	3	0	0	12	360	2	2	1	1
2010	2	1	3	4	3	0	0	7	210	3	3	1	1
2008	1	1	3	2	1	0	0	33	990	3	3	2	1
2010	1	1	3	1	1	0	0	88	2640	4	4	1	0
2010	1	1	3	1	4	0	1	14	420	2	2	2	1
2010	1	1	3	2	4	1	1	5	150	3	3	2	1
2010	1	1	2	4	1	1	1	4	120	2	2	2	1
2010	2	1	3	2	1	0	0	85	2550	4	4	2	0
2011	1	1	3	2	3	2	0	10	300	3	3	2	1
2011	1	1	3	2	2	2	1	10	300	3	3	1	1
2010	1	1	3	3	3	1	0	13	390	2	2	1	1
2015	1	1	3	1	1	1	0	32	960	3	3	1	0
2011	2	1	3	3	4	0	0	15	450	3	3	2	1
2011	1	1	3	2	4	3	1	3	90	3	3	2	1
2011	1	1	3	2	1	0	0	24	720	3	3	2	1
2011	1	1	3	3	2	2	0	8	240	3	3	2	1
2013	1	1	3	2	3	1	0	55	1650	4	4	2	0
2011	1	1	3	2	3	0	0	9	270	1	1	2	1
2011	1	1	3	3	3	2	0	70	2100	2	2	1	0
2011	1	1	3	2	2	1	0	13	390	3	3	2	1
2011	1	1	3	2	3	3	0	18	540	2	2	2	1
2011	1	1	3	2	4	1	0	43	1290	3	3	2	1
2012	2	1	3	4	1	1	0	66	1980	2	2	2	0
2012	1	1	3	1	3	0	0	2	60	2	2	2	1
2012	1	1	3	2	4	1	1	1	30	3	3	1	1
2012	1	1	3	2	3	1	0	17	510	5	5	2	1
2013	1	4	3	2	4	1	1	5	150	3	3	1	1
2013	2	1	3	2	4	0	0	9	270	5	5	1	1
2013	1	1	3	2	3	0	0	3	90	3	3	1	1
2014	1	1	3	4	4	0	1	2	60	1	1	1	1
2013	2	1	3	2	3	1	1	2	60	2	2	2	1
2013	1	1	1	4	4	1	0	3	90	3	3	2	1
2014	1	1	3	4	4	2	0	43	1290	3	3	1	0
2014	1	1	3	1	3	2	0	25	750	4	4	2	1
2014	1	1	3	2	1	0	0	6	180	3	3	2	1
2014	1	4	3	2	3	2	1	9	270	1	1	1	1
2015	2	1	3	2	3	1	1	33	990	4	4	1	1
2014	1	1	3	2	3	1	1	5	150	4	4	1	1
2014	1	1	3	3	4	2	0	1	30	5	5	2	1
2015	2	1	2	2	1	1	1	1	30	3	3	2	1
2015	1	1	3	2	1	1	1	10	300	4	4	2	1
2015	1	1	3	3	3	1	0	28	840	3	3	2	0
2015	2	1	3	2	4	1	0	31	930	2	2	1	0
2014	1	1	2	2	2	0	0	8	240	2	2	2	0
2015	1	1	3	2	1	1	1	1	30	3	3	2	1
2015	1	1	3	2	1	0	0	4	120	2	2	2	1
2015	1	1	2	2	4	2	0	14	420	5	5	1	1
2009	1	1	3	1	1	0	1	6	180	5	5	2	1
2008	1	1	3	3	4	0	1	2	60	5	5	2	1
2010	1	1	3	1	1	0	0	63	1890	5	5	1	0
2010	1	1	3	2	1	0	0	93	2790	2	2	1	0
2014	1	1	3	2	4	1	1	17	510	3	3	1	1
2014	1	1	3	2	1	1	1	1	30	5	5	2	1
2011	1	1	3	2	3	1	1	17	510	2	2	1	1
2011	1	1	3	2	1	0	0	14	420	3	3	2	1
2014	1	1	3	2	4	2	1	18	540	5	5	2	1
2010	1	1	3	2	3	1	0	4	120	4	4	1	1
2012	1	1	3	2	3	2	0	40	1200	5	5	2	1
2012	1	1	3	3	3	0	0	46	1380	5	5	1	1
2014	2	1	3	2	3	2	0	24	720	3	3	2	1
2015	1	1	1	1	1	0	0	3	90	5	5	2	1
2009	1	1	3	2	1	0	1	3	90	4	4	1	1
2010	1	1	3	2	3	3	1	92	2760	4	4	2	0
2014	1	1	2	2	2	0	0	10	300	5	5	1	1
2014	1	1	3	2	3	1	0	36	1080	4	4	1	0
2008	1	1	3	3	4	1	0	5	150	5	5	2	1
2009	1	1	3	2	1	0	1	12	360	5	5	2	1
2013	1	1	3	2	4	0	0	21	630	5	5	2	1
2014	1	3	3	3	3	2	0	40	1200	3	3	1	0
2010	2	1	3	2	2	0	0	88	2640	5	5	2	0
2010	1	1	3	3	3	1	0	6	180	4	4	1	1
2008	1	1	3	2	4	0	1	1	30	5	5	2	1
2014	1	1	3	1	3	2	0	24	720	2	2	2	1
2011	1	1	3	2	4	0	1	8	240	3	3	2	1
2013	1	1	2	3	2	1	1	49	1470	4	4	2	0
2008	1	1	3	3	1	0	0	4	120	4	4	2	1
2010	1	1	3	3	2	1	0	7	210	3	3	1	1
2008	1	1	3	2	3	0	0	19	570	5	5	2	1
2013	1	1	3	2	3	0	0	25	750	2	2	2	1
2014	1	1	3	3	3	1	1	6	180	4	4	2	1
2014	1	1	3	3	4	1	0	1	30	5	5	1	1
2014	2	1	3	2	1	0	0	2	60	5	5	2	1
2008	1	1	3	3	4	0	1	12	360	2	2	2	1
2008	1	1	3	2	1	1	0	24	720	5	5	1	1
2008	1	1	3	1	2	1	0	22	660	3	3	2	1
2008	1	1	3	2	1	2	1	15	450	4	4	1	1
2014	1	1	3	2	3	2	0	17	510	4	4	1	1
2014	1	1	3	2	3	0	0	36	1080	5	5	2	0
2008	1	1	3	3	1	0	0	52	1560	5	5	1	1
2008	1	1	3	3	3	1	0	18	540	2	2	2	1
2008	1	1	3	2	3	0	0	14	420	4	4	2	1
2008	1	1	3	2	3	0	0	2	60	5	5	2	1
2010	1	1	3	3	3	1	0	8	240	3	3	2	1
2013	1	1	3	3	3	1	0	14	420	4	4	2	1
2008	2	1	3	2	2	0	0	11	330	5	5	1	1
2008	1	1	3	3	3	2	0	8	240	3	3	2	1
2008	2	1	1	1	2	0	0	12	360	3	3	2	1
2010	1	4	3	1	3	1	1	5	150	2	2	2	1
2008	1	1	3	4	1	0	0	110	3300	1	1	2	0
2008	1	1	3	3	3	0	0	1	30	5	5	2	1
2008	1	1	3	2	1	2	0	27	810	2	2	1	1
2015	1	1	3	2	4	0	0	3	90	3	3	1	1
2008	1	1	3	2	1	0	0	109	3270	4	4	2	0
2008	2	1	3	2	4	0	1	1	30	4	4	2	1
2009	1	1	3	2	3	2	0	15	450	3	3	2	1
2013	1	1	3	2	3	1	1	15	450	4	4	1	1
2009	2	1	3	2	1	0	0	104	3120	3	3	1	0
2009	1	1	3	2	3	0	0	35	1050	4	4	2	1
2009	1	1	3	1	1	0	0	2	60	5	5	1	1
2009	1	1	3	2	1	0	0	101	3030	2	2	2	0
2009	1	1	3	2	3	0	0	10	300	1	1	1	1
2014	1	1	3	2	4	1	1	11	330	3	3	1	1
2009	1	1	3	2	1	0	1	11	330	4	4	2	1
2009	2	1	3	2	2	0	0	2	60	3	3	1	1
2009	1	1	3	2	1	0	0	7	210	5	5	1	1
2010	1	1	3	1	1	1	0	62	1860	5	5	1	0
2010	1	1	3	2	4	1	1	11	330	2	2	2	1
2010	1	1	3	3	4	0	0	7	210	5	5	1	1
2014	2	1	3	2	2	0	0	39	1170	3	3	2	0
2010	1	4	3	3	1	0	0	3	90	5	5	2	1
2009	1	1	3	4	3	0	0	16	480	3	3	2	1
2010	1	1	3	2	2	2	0	6	180	3	3	1	1
2010	1	1	2	2	2	0	0	93	2790	3	3	2	0
2010	2	1	3	2	1	0	0	93	2790	3	3	1	0
2010	1	1	3	2	4	1	1	9	270	3	3	2	1
2012	1	1	3	2	4	1	1	18	540	3	3	2	1
2010	1	1	3	2	1	1	1	4	120	2	2	2	1
2010	1	1	3	3	3	1	0	91	2730	3	3	2	0
2010	2	1	3	3	3	1	0	2	60	4	4	2	1
2010	2	1	3	3	4	1	0	19	570	5	5	2	1
2010	1	1	2	3	3	0	0	6	180	2	2	2	1
2010	1	1	3	2	3	1	0	20	600	3	3	2	1
2010	1	1	3	2	4	1	0	45	1350	2	2	2	1
2010	1	1	3	3	2	2	1	7	210	4	4	2	1
2010	1	1	3	2	3	1	0	13	390	3	3	2	1
2010	1	1	3	2	1	0	0	70	2100	4	4	1	0
2010	1	1	3	2	3	2	1	3	90	4	4	2	1
2015	1	1	3	2	2	1	0	11	330	3	3	1	1
2010	1	1	3	2	3	1	0	11	330	4	4	2	1
2010	1	1	3	1	2	0	0	24	720	5	5	2	1
2010	1	1	3	2	3	1	0	23	690	1	1	1	1
2010	1	1	3	2	4	1	1	4	120	2	2	2	1
2010	1	1	3	3	3	1	0	9	270	3	3	1	1
2010	1	1	3	2	3	0	0	18	540	5	5	1	1
2010	1	1	3	2	4	1	1	2	60	4	4	2	1
2010	1	1	3	3	1	0	0	85	2550	4	4	1	0
2010	1	1	3	3	3	2	0	10	300	2	2	2	1
2010	1	1	3	1	3	1	1	46	1380	3	3	2	1
2010	2	1	3	2	2	1	0	6	180	5	5	2	1
2011	1	1	3	2	2	0	0	9	270	5	5	2	1
2011	2	1	3	2	3	1	0	18	540	2	2	2	1
2010	1	1	3	2	2	1	0	84	2520	2	2	1	0
2014	1	1	3	1	2	1	0	47	1410	3	3	2	0
2011	1	1	3	2	4	1	1	23	690	3	3	2	1
2011	1	4	3	3	3	0	0	82	2460	1	1	2	0
2011	1	1	3	4	3	1	1	6	180	2	2	2	1
2011	1	1	3	2	3	1	1	2	60	1	1	1	1
2011	1	1	3	2	4	0	1	5	150	3	3	2	1
2011	1	1	3	2	2	0	0	81	2430	2	2	1	0
2015	1	1	3	3	3	1	0	26	780	3	3	2	0
2014	1	1	3	1	2	0	0	40	1200	4	4	2	0
2011	1	1	3	2	4	1	1	6	180	3	3	1	1
2011	1	1	3	2	4	1	0	19	570	4	4	2	1
2011	1	1	3	2	1	1	1	16	480	2	2	2	1
2011	1	1	3	2	4	1	1	4	120	3	3	1	1
2011	1	1	1	3	3	2	0	6	180	5	5	2	1
2011	1	1	3	2	3	1	0	15	450	2	2	2	1
2011	2	1	3	2	4	1	0	10	300	3	3	2	1
2011	1	1	3	2	1	0	0	42	1260	3	3	2	1
2012	1	1	3	2	3	1	0	45	1350	4	4	2	1
2011	1	1	3	3	3	0	0	11	330	3	3	2	1
2011	1	1	3	2	3	1	1	6	180	3	3	1	1
2011	2	1	3	2	3	0	1	6	180	3	3	2	1
2011	1	1	3	3	2	1	1	12	360	4	4	1	1
2011	1	1	3	2	3	2	0	18	540	3	3	1	1
2011	1	1	3	2	3	1	0	18	540	3	3	1	1
2012	1	1	3	2	3	1	1	20	600	4	4	1	1
2011	1	1	3	4	3	2	0	5	150	3	3	1	1
2011	1	1	3	1	3	1	0	4	120	2	2	2	1
2011	1	1	3	2	3	1	0	59	1770	2	2	2	1
2012	2	1	3	2	1	0	0	10	300	5	5	1	1
2012	2	1	3	3	2	1	1	5	150	5	5	1	1
2012	1	1	3	1	1	1	0	69	2070	3	3	1	0
2011	1	1	3	2	3	1	0	76	2280	2	2	2	0
2012	1	1	1	2	3	1	0	5	150	4	4	2	1
2012	1	1	3	3	4	1	0	7	210	3	3	2	1
2011	1	1	2	1	1	0	0	73	2190	3	3	1	0
2012	1	1	3	4	3	1	0	11	330	3	3	2	1
2012	1	1	3	2	3	0	0	35	1050	2	2	1	1
2012	1	1	3	2	3	0	0	22	660	4	4	1	1
2012	1	1	3	2	3	1	0	10	300	4	4	2	1
2012	1	1	3	4	3	0	0	7	210	2	2	2	1
2012	1	1	3	4	4	2	1	8	240	3	3	2	1
2012	1	1	3	3	3	2	0	15	450	2	2	2	1
2012	1	1	3	2	2	0	0	67	2010	3	3	2	0
2012	1	1	3	3	1	0	0	64	1920	3	3	2	0
2012	1	1	3	2	2	0	0	17	510	4	4	1	1
2012	1	1	3	2	3	0	0	14	420	3	3	2	1
2012	1	1	3	2	3	1	0	31	930	3	3	2	1
2012	1	1	3	1	2	1	0	61	1830	2	2	2	0
2012	2	1	3	3	3	1	0	10	300	4	4	2	1
2012	1	1	2	2	1	1	1	4	120	3	3	1	1
2012	1	1	3	2	2	0	0	2	60	2	2	2	1
2012	1	3	3	2	4	1	1	23	690	2	2	2	1
2013	1	1	3	2	4	3	1	13	390	1	1	2	1
2013	1	1	3	4	3	1	1	19	570	3	3	1	1
2013	1	1	3	2	1	0	0	50	1500	4	4	2	1
2012	1	1	3	1	3	1	0	56	1680	4	4	2	1
2012	1	4	3	2	3	1	1	9	270	1	1	1	1
2013	2	1	3	2	3	2	1	12	360	3	3	2	1
2013	1	1	3	2	3	0	0	27	810	3	3	2	1
2013	2	1	3	2	4	1	0	10	300	3	3	2	1
2013	1	1	3	4	4	3	1	1	30	1	1	2	1
2013	2	1	3	2	4	1	0	5	150	3	3	2	1
2013	1	1	3	2	3	1	0	36	1080	4	4	1	1
2013	1	1	2	2	3	0	0	56	1680	3	3	2	0
2013	1	1	3	2	3	0	1	12	360	2	2	1	1
2013	1	1	3	1	3	1	1	12	360	4	4	2	1
2013	1	1	3	3	4	1	1	1	30	5	5	2	1
2013	2	1	3	3	3	0	0	55	1650	4	4	1	0
2012	1	1	3	2	3	1	0	1	30	4	4	1	1
2013	1	1	2	3	3	1	0	4	120	4	4	2	1
2013	1	1	3	3	3	1	0	9	270	3	3	1	1
2013	1	1	3	2	3	1	0	44	1320	3	3	2	1
2013	1	1	3	2	4	1	0	16	480	3	3	1	1
2015	1	1	3	3	2	2	1	4	120	5	5	2	1
2013	1	1	3	3	3	1	0	26	780	3	3	2	1
2013	1	1	3	3	4	0	1	6	180	4	4	2	1
2013	2	1	2	2	1	0	0	36	1080	4	4	1	1
2013	1	1	3	2	3	1	0	59	1770	3	3	1	0
2013	1	1	3	2	3	1	0	50	1500	1	1	1	0
2013	1	1	3	1	2	1	0	18	540	4	4	2	1
2013	1	1	3	3	3	1	0	50	1500	3	3	2	0
2013	2	1	3	1	2	1	0	28	840	4	4	2	1
2013	1	1	3	2	3	1	0	50	1500	4	4	1	0
2013	1	1	3	3	3	3	1	9	270	3	3	2	1
2013	1	1	2	2	3	0	0	23	690	5	5	2	1
2013	1	1	3	1	3	0	0	2	60	4	4	1	1
2013	1	1	1	2	3	0	0	20	600	3	3	2	1
2014	1	1	3	4	4	1	1	9	270	3	3	1	1
2014	1	1	3	3	4	1	1	3	90	2	2	2	1
2014	2	1	3	2	4	1	0	22	660	4	4	1	1
2014	1	1	3	2	3	0	0	47	1410	3	3	1	0
2014	2	1	3	2	2	1	0	46	1380	2	2	1	0
2013	1	1	3	2	3	1	0	52	1560	3	3	1	0
2014	2	1	3	2	3	0	0	46	1380	3	3	2	0
2013	1	1	2	3	4	1	0	53	1590	4	4	1	0
2014	2	1	3	2	3	2	0	28	840	4	4	2	1
2014	1	1	3	2	4	1	1	5	150	4	4	1	1
2014	1	1	3	2	3	1	0	35	1050	2	2	2	1
2014	1	1	3	2	3	1	0	44	1320	3	3	1	0
2014	1	1	3	2	1	0	0	5	150	5	5	1	1
2014	1	1	3	1	2	1	0	43	1290	3	3	2	0
2014	1	1	3	3	3	1	0	9	270	3	3	1	1
2014	1	1	3	3	3	0	0	23	690	3	3	1	1
2014	1	1	3	2	2	3	1	14	420	2	2	2	1
2014	1	1	2	2	3	1	0	29	870	3	3	1	1
2014	1	1	3	2	2	1	0	41	1230	2	2	1	0
2014	1	1	3	4	3	1	1	1	30	3	3	2	1
2014	1	1	3	4	3	3	1	11	330	4	4	2	1
2014	1	1	3	2	2	1	0	41	1230	3	3	1	0
2014	1	1	3	2	1	1	1	12	360	2	2	2	1
2014	1	1	3	3	2	2	1	2	60	5	5	2	1
2014	1	1	3	2	3	0	0	20	600	4	4	1	1
2014	1	1	3	2	3	1	0	4	120	4	4	1	1
2014	1	1	3	3	3	2	0	39	1170	1	1	1	0
2014	1	3	3	4	3	1	0	27	810	3	3	2	1
2014	1	1	3	1	2	1	0	27	810	4	4	1	1
2014	1	1	3	3	3	1	0	25	750	3	3	2	1
2014	2	1	3	4	4	1	1	4	120	3	3	2	1
2014	1	1	3	2	3	1	0	6	180	3	3	2	1
2014	1	1	3	2	3	2	0	15	450	3	3	2	1
2014	1	1	3	2	3	3	1	20	600	1	1	2	1
2014	1	1	3	1	3	1	0	37	1110	3	3	2	0
2014	1	1	3	3	3	1	0	34	1020	3	3	1	1
2014	1	1	3	2	2	2	0	35	1050	3	3	2	1
2014	1	1	3	2	3	1	1	1	30	3	3	2	1
2014	1	1	3	3	4	1	1	9	270	2	2	2	1
2015	2	1	2	2	1	0	0	35	1050	3	3	1	0
2014	1	1	3	2	4	1	1	2	60	4	4	2	1
2014	2	1	3	2	3	1	0	36	1080	4	4	1	0
2015	1	1	3	2	4	3	0	1	30	3	3	1	1
2015	2	1	3	2	2	1	1	4	120	5	5	2	1
2015	2	1	3	2	4	1	1	3	90	3	3	2	1
2015	1	1	3	3	3	1	0	34	1020	4	4	1	0
2015	1	1	3	2	3	1	0	35	1050	2	2	2	0
2015	1	1	3	3	3	1	0	15	450	2	2	2	1
2015	1	1	3	2	3	1	1	2	60	4	4	2	1
2015	1	1	3	3	4	1	0	20	600	4	4	2	1
2015	1	1	3	3	3	0	0	1	30	3	3	2	1
2015	1	1	3	3	3	2	0	21	630	2	2	2	1
2015	1	3	3	4	4	3	1	1	30	1	1	2	1
2015	1	1	3	2	3	1	0	3	90	4	4	2	1
2015	1	1	3	2	3	1	0	32	960	4	4	2	0
2015	1	4	3	2	4	0	1	2	60	5	5	2	1
2015	1	1	3	2	3	1	0	9	270	5	5	2	1
2015	1	1	3	1	3	0	0	32	960	3	3	1	0
2015	2	1	3	4	3	1	0	17	510	2	2	2	1
2015	1	1	3	2	1	0	1	31	930	2	2	2	0
2015	1	1	3	3	3	2	0	31	930	2	2	2	0
2015	1	3	3	2	4	1	1	17	510	2	2	2	1
2015	1	1	3	2	2	1	0	29	870	3	3	1	0
2015	1	1	3	3	3	0	0	9	270	4	4	1	1
2015	1	1	3	4	3	2	0	8	240	2	2	2	1
2015	1	1	3	4	4	1	0	4	120	5	5	1	1
2015	1	1	3	2	1	0	0	18	540	3	3	2	1
2015	2	1	3	2	3	1	0	27	810	3	3	1	0
2015	2	1	3	2	4	0	0	1	30	5	5	2	1
2015	1	1	3	4	4	3	1	7	210	2	2	2	1
2015	1	1	3	2	4	1	1	16	480	1	1	1	1
2015	1	1	3	2	3	1	0	4	120	4	4	2	1
2015	1	1	2	2	3	3	0	9	270	5	5	1	1
2015	1	1	2	2	3	0	1	26	780	4	4	1	0
2015	1	4	3	2	4	0	0	9	270	2	2	2	1
2015	1	1	3	2	3	2	0	4	120	5	5	2	1
2015	1	1	2	3	2	1	1	25	750	2	2	1	0
2015	1	1	2	3	4	1	1	2	60	4	4	2	1
2015	1	1	3	2	3	1	1	25	750	3	3	1	0
2015	1	1	3	2	4	2	1	6	180	3	3	1	1
2015	1	1	3	2	4	0	1	9	270	1	1	2	1
2015	1	1	3	1	1	0	0	28	840	4	4	1	0
2014	1	1	3	4	3	0	0	12	360	4	4	2	1
2012	1	1	3	2	3	1	0	41	1230	3	3	2	1
2010	1	1	3	1	4	1	1	1	30	2	2	1	1
2004	1	1	2	2	3	0	0	6	180	3	3	2	1
2012	1	1	3	2	1	0	0	5	150	2	2	1	1
2004	1	1	3	2	1	0	0	12	360	3	3	1	1
2005	1	1	3	3	3	2	1	17	510	2	2	2	1
2005	2	1	3	2	4	0	1	4	120	2	2	1	1
2005	1	1	2	4	4	0	0	27	810	4	4	1	1
2006	1	1	3	2	1	0	0	120	3600	2	2	1	0
2011	1	1	3	2	3	1	0	5	150	4	4	1	1
2006	1	1	3	4	3	0	0	6	180	3	3	2	1
2014	1	1	3	2	1	0	0	45	1350	4	4	2	0
2007	1	1	3	1	1	0	0	122	3660	3	3	1	0
2012	1	1	3	2	3	2	1	13	390	5	5	2	1
2010	1	1	3	2	2	1	0	4	120	2	2	1	1
2011	1	1	3	1	4	1	1	24	720	3	3	1	1
2015	1	1	3	2	2	0	0	3	90	4	4	2	1
2015	1	1	3	2	4	2	1	5	150	5	5	2	1
2009	1	1	3	1	1	0	0	13	390	2	2	1	1
2013	1	1	3	2	2	0	1	2	60	4	4	2	1
2010	1	1	3	2	3	2	0	5	150	4	4	1	1
2009	1	1	3	1	2	0	0	4	120	5	5	1	1
2010	1	1	3	3	3	1	1	12	360	3	3	1	1
2010	1	1	3	2	1	0	0	11	330	2	2	1	1
2010	1	1	3	2	3	1	1	9	270	1	1	1	1
2010	1	1	3	2	3	0	0	40	1200	1	1	1	1
2010	1	1	3	2	3	0	0	88	2640	3	3	1	0
2010	1	1	3	1	1	0	0	88	2640	1	1	1	0
2010	1	1	3	2	3	1	0	20	600	5	5	1	1
2010	1	1	3	2	1	0	0	59	1770	4	4	1	1
2010	1	1	3	1	3	1	0	6	180	2	2	2	1
2011	1	1	3	1	1	1	1	18	540	2	2	1	1
2011	1	1	3	1	3	0	0	19	570	2	2	1	1
2011	1	1	3	3	4	0	1	8	240	5	5	2	1
2014	1	1	3	1	3	0	0	42	1260	4	4	1	0
2011	1	1	3	1	2	2	0	12	360	3	3	1	1
2011	1	1	3	2	4	1	1	10	300	3	3	1	1
2011	1	1	3	2	2	0	0	2	60	4	4	2	1
2010	1	1	3	2	3	1	0	9	270	3	3	1	1
2010	1	1	2	1	2	1	0	6	180	3	3	1	1
2010	1	1	3	2	3	2	0	84	2520	2	2	1	0
2011	1	1	3	3	3	2	0	10	300	3	3	2	1
2011	1	1	3	4	3	2	0	13	390	2	2	1	1
2011	1	1	3	1	3	0	0	3	90	5	5	2	1
2011	1	1	3	4	3	1	1	15	450	3	3	2	1
2012	2	1	3	1	1	0	0	68	2040	5	5	1	0
2012	1	1	2	4	1	1	1	6	180	2	2	2	1
2012	1	1	3	2	3	3	1	3	90	1	1	1	1
2012	1	1	3	2	3	0	0	60	1800	2	2	1	0
2012	2	1	3	3	3	1	0	6	180	1	1	2	1
2012	1	1	3	3	4	1	1	20	600	4	4	1	1
2012	1	1	3	1	1	0	0	68	2040	4	4	1	0
2012	1	1	3	4	4	1	1	18	540	3	3	2	1
2012	1	1	3	1	3	1	1	2	60	2	2	1	1
2012	1	1	3	2	3	3	0	11	330	2	2	2	1
2012	1	1	3	3	3	1	1	5	150	2	2	1	1
2012	1	1	3	2	3	1	0	37	1110	4	4	1	1
2013	1	1	3	2	3	0	0	59	1770	3	3	1	0
2013	1	1	3	2	3	1	0	17	510	2	2	1	1
2012	1	1	3	2	3	1	0	3	90	5	5	2	1
2012	1	1	3	2	2	0	0	63	1890	3	3	2	0
2012	1	1	3	1	4	0	0	5	150	2	2	1	1
2012	1	1	3	2	3	0	0	13	390	4	4	1	1
2012	1	1	3	3	4	1	0	6	180	1	1	2	1
2012	1	1	2	4	4	1	0	6	180	4	4	1	1
2012	2	1	3	2	3	1	0	11	330	1	1	1	1
2013	1	1	3	2	3	1	0	58	1740	4	4	1	1
2015	1	1	3	2	4	0	0	25	750	3	3	1	0
2013	1	1	3	4	4	1	1	1	30	4	4	2	1
2013	1	1	3	4	4	2	1	3	90	3	3	1	1
2013	1	1	2	2	1	0	0	13	390	3	3	1	1
2013	1	1	3	2	4	1	1	3	90	4	4	2	1
2013	2	1	1	2	4	1	1	1	30	5	5	2	1
2014	1	1	3	2	3	0	0	10	300	3	3	1	1
2014	1	1	3	2	2	1	1	5	150	4	4	1	1
2013	1	1	3	2	2	0	0	7	210	2	2	2	1
2013	1	1	3	1	4	1	1	29	870	1	1	2	1
2014	1	1	3	2	3	2	0	9	270	1	1	2	1
2014	1	1	3	4	3	3	1	7	210	3	3	1	1
2014	1	1	3	2	3	0	0	47	1410	2	2	2	0
2014	2	1	3	1	3	0	1	10	300	3	3	2	1
2015	1	1	3	4	3	1	1	2	60	3	3	2	1
2014	1	1	3	1	3	2	0	16	480	3	3	1	1
2014	1	1	3	4	3	1	0	29	870	3	3	2	1
2014	1	1	3	2	4	0	1	2	60	2	2	1	1
2015	1	1	3	2	3	0	0	17	510	4	4	2	1
2014	1	1	3	4	3	1	0	21	630	3	3	2	1
2015	1	1	3	2	2	1	1	2	60	4	4	2	1
2014	2	1	3	3	4	1	0	36	1080	2	2	2	1
2014	1	1	3	2	2	0	0	29	870	5	5	1	1
2015	1	1	3	4	4	1	1	2	60	4	4	1	1
2015	1	1	3	4	3	3	0	4	120	5	5	2	1
2015	1	1	3	4	3	0	0	31	930	1	1	1	0
2015	1	1	3	3	3	1	0	16	480	5	5	2	1
2015	1	1	3	2	2	1	1	14	420	2	2	2	1
2015	1	1	3	2	2	1	0	2	60	3	3	2	1
2015	1	1	3	2	4	1	1	19	570	3	3	1	1
2015	1	1	3	2	2	0	0	6	180	3	3	2	1
2015	1	1	3	3	3	1	0	24	720	2	2	1	0
2005	2	1	3	2	3	3	0	3	90	5	5	2	1
2010	1	1	3	2	3	1	0	4	120	4	4	2	1
2011	1	1	3	2	3	1	0	7	210	4	4	2	1
2012	1	1	3	1	4	1	1	1	30	4	4	2	1
2007	1	1	2	2	3	0	0	4	120	5	5	1	1
2013	2	1	3	3	4	3	1	4	120	4	4	2	1
2013	1	1	3	2	1	0	0	49	1470	4	4	2	0
2006	2	1	3	2	3	0	0	37	1110	1	1	2	1
2011	1	1	3	3	4	0	1	21	630	3	3	1	1
2004	2	2	3	4	3	1	0	1	30	3	3	2	1
2004	1	1	3	2	1	0	0	160	4800	4	4	1	0
2011	1	1	3	4	3	2	0	25	750	3	3	2	1
2005	1	1	3	2	1	1	0	17	510	4	4	2	1
2004	1	1	3	2	3	0	0	14	420	2	2	2	1
2004	1	1	3	3	3	3	0	12	360	2	2	2	1
2005	1	1	3	3	3	1	0	25	750	3	3	1	1
2006	1	1	3	1	2	0	1	4	120	4	4	1	1
2015	1	1	3	2	3	1	0	25	750	3	3	2	0
2007	1	1	3	1	1	0	0	40	1200	4	4	1	1
2013	2	2	3	2	4	0	1	5	150	3	3	1	1
2007	1	1	3	1	1	0	0	13	390	3	3	1	1
2008	1	1	3	3	4	1	1	8	240	5	5	2	1
2008	1	1	3	2	1	0	0	115	3450	3	3	1	0
2010	1	1	3	2	3	0	0	83	2490	5	5	2	0
2009	2	1	3	3	4	0	0	1	30	5	5	1	1
2009	2	2	3	3	4	0	0	107	3210	3	3	2	0
2008	1	2	3	2	1	0	0	8	240	4	4	2	1
2013	1	1	3	2	3	2	1	5	150	3	3	2	1
2009	1	2	3	3	1	0	1	12	360	1	1	1	1
2009	1	1	3	2	4	0	0	27	810	5	5	1	1
2009	1	1	2	4	1	0	0	100	3000	1	1	1	0
2010	1	2	3	2	4	0	0	2	60	3	3	2	1
2010	1	1	3	2	2	0	0	31	930	4	4	1	1
2013	1	1	3	1	1	0	0	4	120	5	5	2	1
2010	1	1	3	2	2	3	0	2	60	3	3	2	1
2010	2	1	3	3	3	1	1	2	60	2	2	1	1
2010	1	1	3	2	3	0	0	85	2550	3	3	1	0
2010	1	2	3	2	4	0	1	18	540	2	2	2	1
2011	1	1	3	2	3	2	1	1	30	3	3	2	1
2011	1	1	3	3	4	1	0	26	780	5	5	1	1
2011	1	1	3	1	1	0	0	78	2340	3	3	1	0
2011	1	1	3	2	1	0	0	48	1440	3	3	2	0
2013	1	2	3	1	1	0	0	52	1560	5	5	1	0
2011	1	1	3	2	4	2	0	2	60	5	5	2	1
2011	2	1	3	2	4	1	1	13	390	4	4	1	1
2012	2	1	3	2	3	0	0	64	1920	4	4	1	0
2014	1	1	3	2	3	1	0	41	1230	3	3	2	1
2012	1	1	3	1	2	1	0	59	1770	5	5	2	1
2012	1	1	3	4	4	1	1	8	240	5	5	2	1
2012	1	1	3	2	3	0	0	14	420	3	3	1	1
2012	1	1	2	3	3	1	0	21	630	2	2	1	1
2012	1	2	3	2	3	2	0	65	1950	3	3	2	0
2012	2	1	3	4	3	1	0	12	360	3	3	2	1
2013	1	1	3	2	4	0	0	2	60	5	5	1	1
2012	2	1	3	2	4	0	0	12	360	5	5	2	1
2013	1	1	3	2	3	1	1	6	180	2	2	2	1
2013	1	1	3	3	1	1	1	1	30	3	3	1	1
2013	1	1	3	2	4	0	1	5	150	3	3	2	1
2013	1	1	3	2	3	0	0	27	810	4	4	2	1
2013	1	1	3	4	4	0	0	57	1710	4	4	1	0
2013	1	1	3	2	3	1	1	6	180	3	3	1	1
2013	1	1	3	3	3	1	0	18	540	1	1	2	1
2013	1	1	3	2	2	1	1	4	120	3	3	1	1
2013	1	2	3	2	1	0	0	31	930	4	4	2	1
2013	1	1	3	2	3	3	0	4	120	4	4	1	1
2013	1	1	3	1	1	0	0	48	1440	5	5	1	0
2013	1	1	3	3	3	2	1	1	30	2	2	2	1
2013	1	1	3	2	1	1	1	20	600	3	3	2	1
2014	1	2	3	1	1	0	0	44	1320	3	3	1	0
2014	1	1	3	3	4	0	0	40	1200	4	4	1	0
2014	2	1	3	3	1	1	0	7	210	5	5	2	1
2014	1	1	3	2	3	2	0	45	1350	2	2	2	0
2014	1	1	3	2	4	1	1	3	90	2	2	2	1
2014	1	1	3	2	3	0	0	38	1140	3	3	1	0
2014	1	2	3	2	2	0	0	5	150	3	3	1	1
2014	1	1	3	3	4	1	1	3	90	4	4	2	1
2014	2	2	3	1	1	1	0	15	450	4	4	2	1
2014	1	1	3	2	2	1	0	39	1170	2	2	1	0
2014	1	1	3	1	1	0	0	38	1140	3	3	2	0
2015	1	2	3	2	4	1	1	5	150	2	2	1	1
2015	1	1	3	3	3	1	0	9	270	4	4	2	1
2015	1	1	3	1	2	0	0	15	450	1	1	1	1
2015	2	1	3	1	3	1	0	32	960	3	3	2	0
2015	1	1	3	2	4	1	1	6	180	1	1	1	1
2015	1	1	3	2	2	0	0	10	300	5	5	1	1
2015	2	1	2	2	3	1	1	4	120	3	3	2	1
2015	1	1	3	2	2	1	1	26	780	2	2	2	0
2015	2	1	3	1	1	0	0	12	360	5	5	1	1
2015	1	1	3	2	3	1	0	13	390	4	4	1	1
2015	1	1	3	2	3	1	0	5	150	4	4	1	1
2015	1	1	3	3	3	2	0	7	210	2	2	2	1
2015	1	1	2	4	3	0	0	5	150	5	5	1	1
2015	1	1	3	2	1	1	1	5	150	3	3	2	1
2015	1	1	3	4	1	1	1	31	930	3	3	2	0
2015	1	1	3	2	4	0	0	24	720	5	5	1	0
2014	1	1	3	4	3	2	1	2	60	5	5	1	1
2013	1	1	3	1	1	0	0	42	1260	5	5	1	1
2015	1	1	3	2	3	1	0	27	810	2	2	1	0
2004	2	4	3	1	1	0	0	86	2580	4	4	1	0
2012	1	4	2	2	3	0	0	5	150	5	5	1	1
2014	2	4	3	2	3	1	0	38	1140	3	3	2	0
2015	1	4	3	2	2	1	0	20	600	1	1	1	1
2015	1	4	3	1	2	0	0	7	210	2	2	1	0
2004	1	1	3	2	1	0	1	3	90	5	5	1	1
2013	1	1	3	4	3	1	0	7	210	5	5	1	1
2014	1	1	3	3	3	1	1	7	210	4	4	2	1
2015	1	1	3	1	3	1	0	6	180	5	5	2	1
2014	1	1	3	3	4	1	1	1	30	5	5	1	1
2014	1	1	3	1	3	1	0	36	1080	4	4	2	0
2012	1	1	3	3	3	1	0	8	240	3	3	2	1
2009	1	1	3	2	4	0	0	13	390	5	5	2	1
2009	1	1	3	2	4	0	1	8	240	4	4	2	1
2013	1	1	3	3	3	2	0	51	1530	3	3	2	0
2005	1	1	3	1	1	0	0	127	3810	4	4	2	0
2004	1	1	3	2	1	0	0	107	3210	3	3	2	0
2004	1	1	3	2	1	0	0	5	150	4	4	1	1
2005	1	1	3	2	3	1	0	5	150	3	3	1	1
2005	2	1	3	2	1	0	0	36	1080	5	5	2	1
2005	1	1	3	2	2	0	0	35	1050	2	2	1	1
2013	1	1	3	2	3	1	1	4	120	5	5	2	1
2015	1	1	3	2	3	1	0	6	180	3	3	1	1
2006	1	1	3	2	1	0	0	7	210	1	1	2	1
2006	1	1	3	4	4	0	1	5	150	3	3	1	1
2006	1	1	3	4	1	0	0	3	90	2	2	2	1
2015	1	1	3	2	3	1	0	25	750	3	3	1	0
2007	1	1	3	2	3	0	0	25	750	4	4	1	1
2007	1	1	3	3	1	0	0	14	420	4	4	1	1
2007	1	1	3	4	2	1	0	2	60	5	5	2	1
2007	1	1	3	2	2	0	1	11	330	2	2	2	1
2007	1	1	3	2	2	0	0	85	2550	3	3	1	0
2008	1	1	3	1	1	0	0	116	3480	3	3	2	0
2008	1	1	2	2	2	0	0	12	360	5	5	2	1
2011	1	1	3	1	2	0	0	3	90	4	4	1	1
2014	2	1	3	2	3	1	0	4	120	2	2	2	1
2008	1	1	3	4	2	0	0	14	420	2	2	1	1
2008	1	1	3	3	2	1	1	6	180	1	1	2	1
2013	1	1	3	3	4	1	1	6	180	4	4	2	1
2009	1	1	3	2	3	0	0	3	90	3	3	1	1
2009	1	1	3	2	3	0	0	56	1680	4	4	2	1
2009	1	1	3	2	1	0	0	104	3120	1	1	2	0
2009	1	1	3	2	3	0	0	13	390	4	4	1	1
2009	1	1	3	1	1	0	0	18	540	3	3	1	1
2009	1	1	3	3	1	0	0	9	270	2	2	2	1
2010	1	1	3	2	3	1	0	60	1800	2	2	2	1
2010	2	1	3	2	3	1	1	91	2730	2	2	2	0
2009	1	1	3	3	4	0	0	12	360	5	5	1	1
2010	1	1	3	2	1	1	1	3	90	5	5	2	1
2010	1	1	3	3	3	0	0	13	390	4	4	2	1
2010	1	1	3	2	3	1	0	25	750	2	2	1	1
2010	1	1	3	2	3	1	0	7	210	2	2	2	1
2010	1	1	3	2	3	1	0	19	570	5	5	1	1
2010	1	1	3	2	1	0	0	86	2580	3	3	1	0
2010	1	1	2	2	3	1	0	18	540	4	4	2	1
2011	1	1	2	1	2	0	0	3	90	5	5	1	1
2010	1	1	3	2	4	1	1	17	510	2	2	2	1
2010	1	1	3	4	1	2	1	19	570	1	1	1	1
2012	1	1	3	2	3	0	0	4	120	5	5	2	1
2010	1	1	3	3	3	1	1	2	60	3	3	1	1
2014	1	1	3	2	3	1	0	19	570	3	3	2	1
2011	1	1	3	2	3	2	1	11	330	4	4	2	1
2011	1	1	3	2	3	1	0	53	1590	4	4	1	1
2011	2	1	3	2	4	0	0	9	270	5	5	2	1
2011	1	1	3	2	3	2	0	31	930	2	2	1	1
2011	1	1	3	1	1	1	0	10	300	5	5	1	1
2011	1	1	3	4	3	0	0	5	150	5	5	1	1
2011	1	1	3	4	1	1	1	2	60	3	3	1	1
2011	1	1	3	3	4	1	1	10	300	3	3	2	1
2011	1	1	3	2	4	0	1	1	30	5	5	1	1
2012	1	1	3	3	3	1	0	22	660	2	2	1	1
2012	1	1	3	4	3	0	0	15	450	5	5	2	1
2012	1	1	3	3	3	1	0	4	120	5	5	1	1
2012	1	3	3	2	4	1	1	17	510	2	2	1	1
2012	2	1	3	2	4	1	1	3	90	3	3	2	1
2012	1	1	3	1	2	0	0	14	420	4	4	1	1
2012	1	1	3	2	1	1	1	11	330	5	5	1	1
2012	1	1	3	4	3	1	0	2	60	1	1	2	1
2012	1	1	3	2	4	0	1	1	30	5	5	1	1
2012	1	1	3	2	3	2	0	3	90	4	4	1	1
2012	1	1	3	2	1	1	0	14	420	5	5	1	1
2012	1	1	3	2	3	0	0	56	1680	5	5	1	1
2012	1	1	3	2	3	2	0	21	630	4	4	1	1
2013	1	1	3	3	1	1	0	10	300	3	3	2	1
2013	1	1	3	4	3	1	0	25	750	5	5	2	1
2013	1	1	3	2	3	1	0	8	240	4	4	1	1
2013	1	1	3	2	3	1	1	8	240	4	4	2	1
2013	1	1	3	2	3	1	0	17	510	3	3	1	1
2013	1	1	3	1	4	1	0	4	120	2	2	1	1
2013	1	1	3	2	3	1	0	56	1680	3	3	2	0
2013	2	1	3	2	3	2	0	6	180	4	4	2	1
2013	1	1	3	2	4	1	1	10	300	3	3	1	1
2013	1	1	3	2	3	1	0	50	1500	2	2	1	0
2013	1	1	3	2	1	1	1	2	60	2	2	2	1
2013	1	1	3	1	1	0	0	5	150	4	4	1	1
2014	1	1	3	2	2	2	0	47	1410	3	3	1	0
2013	1	1	3	2	3	3	1	10	300	3	3	2	1
2014	2	1	3	1	3	1	1	6	180	2	2	2	1
2014	1	3	3	2	3	2	0	4	120	3	3	1	1
2014	1	3	3	2	3	2	0	16	480	3	3	2	1
2014	1	1	3	3	3	1	0	32	960	3	3	2	1
2014	1	1	3	2	1	1	0	17	510	4	4	2	1
2014	2	1	3	2	4	1	1	42	1260	3	3	1	0
2014	2	1	3	1	3	1	0	16	480	3	3	2	1
2014	1	1	3	2	3	0	0	3	90	3	3	1	1
2015	1	1	3	2	3	1	0	33	990	4	4	1	0
2015	1	1	3	2	3	1	0	6	180	3	3	1	1
2015	1	1	3	4	2	1	1	4	120	3	3	2	1
2015	1	1	3	3	1	0	1	17	510	3	3	1	1
2015	1	1	3	2	3	1	0	19	570	4	4	1	1
2015	1	1	3	2	3	1	0	31	930	4	4	1	0
2015	1	1	3	2	2	1	0	32	960	1	1	2	0
2015	1	1	3	3	1	0	1	13	390	3	3	1	1
2015	1	1	3	2	3	1	1	32	960	3	3	1	0
2015	1	1	3	2	3	0	0	9	270	5	5	2	1
2015	1	1	3	4	1	1	0	6	180	3	3	2	1
2015	2	1	3	2	2	0	0	29	870	2	2	2	0
2015	2	1	3	2	3	1	1	3	90	4	4	1	1
2015	1	1	3	4	3	2	0	16	480	3	3	2	1
2015	1	1	3	1	3	0	0	12	360	4	4	2	1
2015	1	1	3	1	3	1	0	16	480	5	5	2	1
2015	1	1	3	2	3	3	1	8	240	4	4	1	1
2008	1	1	3	1	1	0	0	113	3390	3	3	1	0
2008	1	2	3	2	1	0	0	5	150	5	5	2	1
2013	1	1	3	2	2	0	0	50	1500	5	5	1	0
2015	1	1	3	2	3	0	0	6	180	5	5	1	1
2008	2	1	2	2	4	0	0	104	3120	4	4	2	0
2009	1	2	3	2	4	1	0	5	150	5	5	1	1
2014	1	1	3	2	2	2	0	6	180	4	4	1	1
2010	1	1	3	4	3	1	1	16	480	2	2	2	1
2010	1	1	3	1	1	3	0	5	150	4	4	1	1
2007	1	1	3	2	1	2	0	1	30	4	4	2	1
2011	1	1	3	2	1	1	0	10	300	5	5	2	1
2011	2	1	2	3	1	1	1	5	150	3	3	1	1
2013	1	1	3	2	2	1	0	6	180	5	5	1	1
2010	1	1	3	2	1	0	1	29	870	5	5	2	1
2010	1	1	3	2	4	0	0	11	330	5	5	1	1
2004	1	1	3	1	4	0	1	4	120	3	3	1	1
2011	1	1	3	2	1	0	1	11	330	4	4	1	1
2010	1	1	3	2	4	1	1	8	240	4	4	2	1
2013	1	1	3	3	1	1	0	11	330	4	4	2	1
2004	1	3	3	2	1	0	0	7	210	4	4	1	1
2004	1	1	3	4	3	1	0	4	120	4	4	2	1
2004	1	1	3	2	4	0	0	16	480	1	1	1	1
2004	1	1	2	4	1	0	0	67	2010	5	5	2	0
2004	1	1	3	1	1	0	0	25	750	3	3	2	1
2004	1	1	2	2	2	3	0	17	510	2	2	1	1
2008	1	1	3	2	1	0	0	2	60	5	5	1	1
2006	1	1	3	4	2	0	0	5	150	5	5	2	1
2004	1	1	2	4	4	0	1	4	120	2	2	2	1
2005	1	1	3	3	3	2	0	12	360	4	4	2	1
2010	1	1	3	2	3	2	0	24	720	4	4	2	1
2006	1	1	3	2	3	0	0	7	210	4	4	2	1
2005	1	1	3	1	1	0	0	135	4050	1	1	1	0
2005	1	1	2	4	3	0	0	12	360	3	3	2	1
2005	1	1	3	2	1	0	0	128	3840	4	4	1	0
2005	1	1	3	1	1	0	0	65	1950	3	3	1	0
2006	1	1	3	1	1	0	0	99	2970	4	4	1	0
2008	1	1	3	2	1	0	0	13	390	5	5	2	1
2015	1	1	3	2	2	2	0	25	750	5	5	2	1
2012	1	1	3	3	2	1	0	5	150	3	3	2	1
2006	2	1	3	2	1	0	0	12	360	3	3	2	1
2006	1	1	3	1	1	0	0	52	1560	2	2	1	1
2006	1	1	3	3	3	1	0	3	90	5	5	2	1
2006	1	1	3	2	4	0	0	133	3990	1	1	2	0
2006	1	1	3	4	3	0	0	8	240	3	3	2	1
2006	1	2	3	3	3	2	0	4	120	5	5	1	1
2006	1	1	3	4	1	0	1	17	510	4	4	2	1
2007	1	1	3	2	3	1	0	2	60	5	5	2	1
2007	1	1	2	1	1	0	0	13	390	4	4	1	1
2009	1	1	3	2	1	0	1	4	120	3	3	2	1
2005	1	1	3	4	4	0	0	20	600	3	3	2	1
2007	1	3	3	1	3	1	0	14	420	1	1	2	1
2007	1	1	3	1	3	0	0	6	180	4	4	2	1
2008	1	1	3	2	4	0	0	9	270	2	2	2	1
2008	1	1	3	2	3	0	0	18	540	4	4	2	1
2009	1	1	2	2	4	0	1	4	120	3	3	2	1
2009	1	1	3	2	4	0	0	6	180	5	5	2	1
2009	1	1	3	2	3	0	0	19	570	4	4	2	1
2009	1	1	3	2	4	0	1	8	240	2	2	2	1
2009	2	1	3	2	3	0	1	1	30	5	5	1	1
2009	1	1	3	2	1	0	0	65	1950	2	2	1	0
2010	1	3	3	2	1	0	0	89	2670	3	3	2	0
2010	1	1	3	2	4	0	0	2	60	5	5	1	1
2010	1	1	3	2	3	1	0	24	720	3	3	2	1
2010	1	1	3	2	4	0	0	11	330	5	5	2	1
2010	1	2	3	2	3	1	0	10	300	1	1	1	1
2015	1	1	3	2	3	1	0	21	630	3	3	2	0
2010	1	1	3	2	3	1	1	9	270	4	4	1	1
2010	1	1	3	3	3	1	0	12	360	4	4	1	1
2012	1	1	3	2	3	0	0	45	1350	3	3	2	1
2010	1	2	3	3	4	1	1	15	450	2	2	2	1
2015	2	1	3	1	4	1	1	11	330	4	4	2	1
2010	1	2	3	2	4	1	0	68	2040	3	3	2	0
2010	1	1	3	2	3	1	0	47	1410	2	2	2	1
2010	1	1	3	2	1	0	0	38	1140	3	3	1	1
2010	1	1	3	2	3	3	0	2	60	3	3	2	1
2010	1	1	3	2	3	1	0	34	1020	2	2	1	1
2010	1	1	3	4	3	1	0	1	30	5	5	1	1
2011	2	1	3	2	3	2	0	31	930	2	2	2	1
2011	1	1	3	1	4	0	0	82	2460	3	3	1	0
2010	1	1	3	2	4	0	0	3	90	5	5	1	1
2011	1	1	2	1	1	0	0	27	810	5	5	1	1
2011	2	2	2	2	3	2	0	79	2370	4	4	2	0
2010	1	1	3	3	3	2	0	25	750	2	2	2	1
2011	1	1	3	2	3	1	0	81	2430	2	2	1	0
2011	2	1	2	2	1	0	0	7	210	5	5	1	1
2010	1	1	3	2	1	0	1	3	90	3	3	1	1
2011	1	1	3	3	2	1	0	11	330	5	5	2	1
2011	1	1	3	2	3	1	0	22	660	2	2	1	1
2011	2	1	3	1	4	0	0	4	120	3	3	1	1
2008	1	1	3	2	1	0	0	37	1110	5	5	1	1
2011	1	1	3	2	3	0	0	5	150	4	4	2	1
2011	2	1	3	1	3	0	0	77	2310	4	4	1	0
2010	1	1	3	2	3	3	0	33	990	3	3	2	1
2010	1	1	3	2	2	0	0	29	870	3	3	1	1
2010	1	3	1	2	1	0	0	39	1170	4	4	1	1
2011	1	1	3	2	1	0	0	4	120	5	5	2	1
2010	1	1	3	4	3	1	0	4	120	4	4	2	1
2011	1	2	3	2	3	0	0	22	660	3	3	1	1
2011	1	1	3	2	3	1	0	36	1080	1	1	2	1
2011	1	2	2	3	4	1	1	10	300	2	2	2	1
2015	2	1	3	2	2	1	0	8	240	5	5	1	1
2011	1	1	3	2	1	0	1	5	150	2	2	2	1
2011	1	1	3	2	4	3	1	2	60	1	1	1	1
2011	1	1	3	2	2	2	1	9	270	2	2	1	1
2011	1	1	3	4	3	1	0	3	90	4	4	2	1
2012	1	1	3	2	4	2	0	10	300	3	3	2	1
2011	1	1	3	1	2	1	0	7	210	4	4	2	1
2011	1	3	3	1	3	1	0	4	120	4	4	2	1
2011	1	1	3	3	2	1	0	10	300	1	1	1	1
2012	1	1	3	4	4	1	0	13	390	1	1	2	1
2012	1	1	3	2	4	1	0	5	150	2	2	2	1
2012	1	1	3	2	4	3	1	9	270	3	3	1	1
2012	1	1	3	2	3	1	0	38	1140	3	3	1	1
2011	1	1	3	2	4	2	1	8	240	4	4	1	1
2011	1	1	3	1	3	2	0	5	150	4	4	2	1
2012	1	1	2	1	1	1	1	6	180	3	3	1	1
2012	1	3	3	2	3	2	1	17	510	2	2	2	1
2012	1	1	3	4	3	2	0	69	2070	2	2	1	0
2012	1	1	3	1	4	0	1	3	90	1	1	2	1
2012	1	1	3	1	1	0	0	68	2040	3	3	1	0
2012	1	1	3	2	3	1	1	1	30	4	4	2	1
2012	2	1	3	3	3	2	0	19	570	3	3	1	1
2012	1	1	3	2	3	1	1	8	240	4	4	2	1
2012	1	1	3	2	4	0	1	35	1050	1	1	2	1
2012	2	1	3	2	1	0	0	4	120	5	5	2	1
2011	1	1	3	2	4	2	0	5	150	2	2	1	1
2012	1	2	3	1	2	0	0	23	690	2	2	2	0
2012	1	1	1	2	4	1	0	18	540	2	2	1	1
2012	1	1	3	2	2	0	0	63	1890	3	3	1	0
2012	1	1	3	4	1	0	0	65	1950	4	4	1	0
2012	2	1	3	2	1	0	0	5	150	5	5	1	1
2012	1	4	3	3	4	1	1	4	120	3	3	2	1
2012	1	1	3	2	3	1	0	9	270	5	5	1	1
2013	1	1	3	2	3	1	0	15	450	3	3	2	1
2012	1	1	3	2	3	0	0	21	630	4	4	1	1
2012	1	1	2	2	4	1	1	8	240	2	2	2	1
2012	1	1	3	4	3	1	0	11	330	3	3	2	1
2012	1	1	3	2	3	1	0	42	1260	3	3	1	1
2013	1	1	2	4	3	2	0	6	180	4	4	1	1
2013	2	1	2	1	1	0	0	59	1770	5	5	1	0
2011	1	3	3	2	3	1	1	35	1050	3	3	1	1
2013	1	1	3	2	4	1	0	42	1260	2	2	1	1
2013	1	1	3	2	2	0	0	57	1710	3	3	2	0
2013	1	1	3	2	1	0	0	12	360	3	3	2	1
2013	1	1	3	2	1	0	1	58	1740	2	2	1	0
2013	1	1	2	2	3	0	0	7	210	4	4	1	1
2013	1	1	3	2	3	2	0	17	510	4	4	1	1
2013	1	2	3	2	3	0	0	24	720	2	2	2	1
2013	2	3	3	2	4	1	0	6	180	4	4	2	1
2013	2	1	3	3	2	1	1	1	30	3	3	1	1
2013	2	1	3	2	3	0	0	16	480	4	4	1	1
2013	1	1	3	4	4	0	0	52	1560	4	4	1	0
2013	1	1	3	2	3	1	0	6	180	5	5	1	1
2013	1	1	3	1	3	1	0	15	450	3	3	1	1
2013	1	1	3	2	4	1	1	12	360	2	2	2	1
2013	1	1	3	1	3	1	0	7	210	3	3	2	1
2013	1	1	3	3	3	1	0	2	60	4	4	1	1
2013	1	1	3	2	3	0	0	56	1680	4	4	2	0
2012	1	1	3	3	4	1	0	3	90	5	5	1	1
2013	1	1	3	2	3	1	0	10	300	3	3	2	1
2013	1	1	3	3	3	1	0	5	150	3	3	1	1
2013	1	1	2	2	1	0	0	11	330	3	3	2	1
2013	2	1	1	1	1	0	0	16	480	3	3	1	1
2013	1	1	3	2	2	0	0	48	1440	2	2	1	0
2014	2	1	3	2	1	0	0	28	840	4	4	2	1
2014	1	1	3	2	3	1	0	2	60	3	3	2	1
2014	2	1	2	3	3	1	1	21	630	3	3	2	1
2014	1	1	3	2	1	0	1	17	510	3	3	1	1
2014	1	1	3	2	4	1	1	2	60	4	4	1	1
2014	1	1	3	2	3	0	0	46	1380	3	3	1	1
2014	1	1	3	2	2	2	0	35	1050	3	3	2	1
2014	1	1	3	2	4	1	1	22	660	3	3	2	1
2013	1	1	3	3	4	1	1	21	630	3	3	1	1
2014	1	2	3	1	2	0	0	45	1350	3	3	1	0
2014	1	1	3	2	3	1	1	13	390	4	4	2	1
2013	1	1	3	2	3	1	0	12	360	2	2	1	1
2013	1	1	3	2	4	1	1	6	180	4	4	2	1
2014	1	1	3	4	3	1	0	20	600	5	5	2	1
2013	1	1	3	2	4	1	1	1	30	4	4	2	1
2013	2	1	3	2	4	0	1	2	60	5	5	1	1
2014	1	1	3	2	3	1	0	43	1290	3	3	1	1
2014	2	2	2	2	4	0	0	41	1230	5	5	1	0
2014	1	1	3	2	3	2	0	5	150	5	5	2	1
2014	1	2	3	2	3	2	0	36	1080	3	3	1	1
2014	2	1	3	2	2	1	0	25	750	5	5	2	1
2014	1	1	3	1	1	0	0	36	1080	4	4	1	0
2014	2	1	3	1	1	0	0	17	510	4	4	1	1
2014	1	1	3	1	2	0	0	5	150	3	3	2	0
2014	1	1	3	2	2	1	0	36	1080	4	4	1	0
2014	1	1	3	4	3	1	0	1	30	3	3	2	1
2014	1	1	3	1	2	1	0	17	510	3	3	1	1
2014	1	1	3	2	1	2	0	14	420	4	4	1	1
2015	1	1	3	2	1	1	1	23	690	2	2	1	1
2015	2	1	3	2	1	1	0	3	90	5	5	1	1
2015	1	1	3	2	4	0	0	35	1050	4	4	2	0
2015	1	1	3	3	4	0	1	23	690	3	3	2	1
2012	1	1	3	3	3	1	0	13	390	3	3	1	1
2015	1	2	3	2	2	1	1	35	1050	1	1	2	0
2015	1	1	3	2	4	0	0	12	360	4	4	1	1
2015	2	1	3	2	2	0	0	32	960	4	4	1	0
2015	1	1	3	3	4	1	1	1	30	5	5	2	1
2015	1	3	3	2	4	0	1	1	30	3	3	2	1
2015	1	1	3	2	1	0	0	11	330	2	2	1	1
2015	1	1	3	2	3	1	0	29	870	3	3	1	0
2015	1	1	3	2	2	2	0	9	270	5	5	1	1
2015	2	2	3	3	3	1	1	1	30	3	3	2	1
2015	1	1	3	2	4	2	1	6	180	5	5	2	1
2015	1	3	3	2	1	1	1	27	810	4	4	1	0
2015	1	1	3	2	2	0	0	28	840	4	4	1	0
2015	1	1	3	2	3	1	1	6	180	2	2	1	1
2015	1	1	3	1	1	0	0	25	750	4	4	1	1
2015	1	1	3	3	3	1	0	33	990	3	3	2	0
2015	1	1	3	3	3	1	0	25	750	3	3	1	0
2015	1	1	3	2	3	1	1	24	720	2	2	1	1
2015	1	1	2	1	1	0	0	25	750	3	3	1	0
2015	1	4	3	2	4	0	0	1	30	5	5	2	1
2015	1	4	2	4	3	1	1	11	330	4	4	1	1
2015	2	2	3	2	3	1	0	17	510	5	5	2	1
2015	1	1	2	4	3	2	0	5	150	3	3	1	1
2015	1	1	3	2	3	1	0	3	90	4	4	2	1
2015	1	1	3	2	3	1	0	19	570	3	3	2	1
2015	1	1	2	4	3	1	1	7	210	3	3	2	1
2015	1	1	3	2	3	1	0	10	300	3	3	1	1
2013	1	1	3	2	3	0	1	4	120	4	4	2	1
2012	1	2	3	2	1	0	0	15	450	5	5	1	1
2007	2	1	3	1	1	0	0	4	120	5	5	1	1
2011	1	1	3	2	2	1	0	25	750	3	3	1	1
2011	1	1	3	2	1	0	0	80	2400	2	2	2	0
2013	1	1	3	2	4	0	1	1	30	3	3	2	1
2011	1	1	3	1	2	0	0	76	2280	2	2	1	0
2012	1	1	3	4	3	0	0	7	210	4	4	2	1
2014	1	2	3	2	3	0	0	20	600	3	3	2	1
2015	1	1	3	2	3	2	0	10	300	3	3	1	1
2011	1	1	3	2	3	1	0	21	630	3	3	2	1
2013	1	1	2	2	1	0	0	10	300	5	5	1	1
2004	1	1	3	3	1	0	0	93	2790	4	4	2	0
2011	1	1	3	3	3	1	1	71	2130	3	3	1	0
2014	1	1	3	2	3	1	0	22	660	3	3	2	1
2012	1	1	3	2	4	0	0	3	90	3	3	1	1
2013	1	1	3	1	1	1	0	15	450	4	4	1	1
2013	1	1	3	4	3	1	0	52	1560	3	3	2	0
2010	1	1	3	2	3	1	1	2	60	4	4	1	1
2011	1	1	3	3	3	1	1	4	120	4	4	2	1
2013	1	1	3	4	2	1	1	7	210	5	5	1	1
2013	1	1	3	3	4	3	1	2	60	5	5	2	1
2011	1	1	3	2	2	0	0	4	120	5	5	2	1
2010	1	1	3	2	4	1	1	4	120	5	5	2	1
2011	1	1	3	2	4	1	0	6	180	5	5	2	1
2007	1	1	3	1	2	0	0	15	450	4	4	1	1
2014	1	1	3	2	4	1	1	41	1230	5	5	1	0
2013	2	1	3	2	4	1	0	3	90	4	4	1	1
2008	1	1	2	4	1	0	0	13	390	4	4	2	1
2015	1	1	3	3	4	0	0	4	120	4	4	1	1
2012	1	1	3	1	1	1	1	4	120	4	4	1	1
2012	1	1	3	2	4	1	1	4	120	5	5	1	1
2015	2	2	3	2	3	0	0	26	780	1	1	1	0
2006	1	1	3	2	1	0	0	11	330	3	3	2	1
2004	1	1	3	1	3	0	0	11	330	4	4	2	1
2015	1	1	3	1	3	1	0	28	840	3	3	1	0
2012	1	1	3	2	3	1	1	4	120	5	5	2	1
2010	1	1	3	2	2	1	1	15	450	5	5	1	1
2014	1	1	3	3	3	0	0	20	600	5	5	1	1
2015	1	1	3	2	3	1	0	10	300	3	3	2	1
2011	1	1	3	2	1	2	0	12	360	5	5	2	1
2011	2	1	3	2	1	1	0	15	450	4	4	2	1
2014	1	1	3	2	4	1	0	7	210	5	5	2	1
2015	1	1	3	3	3	1	1	28	840	5	5	2	0
2012	2	1	3	2	3	1	1	2	60	3	3	2	1
2005	2	1	3	2	4	0	1	3	90	4	4	1	1
2004	1	1	3	3	3	0	0	12	360	5	5	1	1
2006	1	1	3	2	3	0	1	6	180	5	5	2	1
2010	1	1	3	4	3	2	0	4	120	5	5	1	1
2015	1	1	3	4	2	1	0	2	60	5	5	2	1
2007	1	1	3	2	3	0	0	12	360	5	5	2	1
2009	1	1	3	2	4	0	1	4	120	3	3	1	1
2011	2	1	3	2	2	1	1	5	150	4	4	2	1
2015	2	1	3	2	3	1	0	20	600	3	3	2	0
2014	1	1	2	3	2	2	1	7	210	4	4	2	1
2009	1	3	3	3	1	0	0	2	60	5	5	2	1
2009	1	1	3	3	3	1	1	6	180	5	5	1	1
2015	1	1	3	2	3	1	0	16	480	4	4	2	1
2004	1	1	3	2	2	0	0	18	540	4	4	2	1
2014	1	1	3	2	2	1	1	1	30	3	3	2	1
2011	1	1	3	2	4	1	1	8	240	5	5	2	1
2010	1	1	3	2	3	1	0	18	540	3	3	1	1
2011	2	1	3	1	3	0	0	13	390	4	4	2	1
2011	1	1	3	1	3	1	0	13	390	5	5	2	1
2010	1	1	3	2	2	0	0	12	360	3	3	1	1
2011	2	1	3	3	3	3	1	1	30	2	2	2	1
2004	1	1	3	2	4	0	0	25	750	4	4	1	1
2011	1	1	3	2	4	2	1	2	60	4	4	2	1
2010	1	3	3	2	4	0	0	28	840	5	5	2	1
2012	1	1	3	2	2	1	0	1	30	5	5	1	1
2014	1	1	3	2	3	1	0	10	300	4	4	2	1
2005	1	1	3	2	2	0	0	14	420	4	4	1	1
2007	1	1	2	2	2	0	0	14	420	5	5	1	1
2008	2	1	1	1	1	0	0	29	870	4	4	1	1
2015	1	1	3	3	4	1	1	3	90	4	4	2	1
2004	1	1	3	1	1	0	0	124	3720	3	3	2	0
2004	1	1	3	2	1	0	0	4	120	4	4	2	1
2014	1	1	3	1	4	1	1	16	480	3	3	2	1
2004	1	1	3	3	2	0	0	27	810	4	4	1	1
2014	1	1	3	3	3	2	0	40	1200	4	4	2	0
2004	2	1	3	2	2	0	1	7	210	4	4	2	1
2004	1	1	3	2	4	0	1	4	120	4	4	1	1
2004	1	1	3	1	1	0	0	87	2610	5	5	1	0
2007	1	1	3	2	1	0	0	94	2820	3	3	1	0
2004	1	1	2	2	3	0	1	1	30	3	3	1	1
2004	1	1	3	2	1	0	0	1	30	3	3	2	1
2013	1	1	3	1	1	0	0	49	1470	4	4	2	1
2004	1	1	3	3	1	0	0	8	240	3	3	1	1
2004	1	1	3	2	3	0	0	10	300	3	3	1	1
2015	2	1	3	2	2	0	0	18	540	5	5	1	1
2015	2	1	3	1	1	0	0	26	780	4	4	1	0
2004	1	1	3	2	3	0	0	27	810	3	3	2	1
2007	1	1	3	2	3	0	0	40	1200	4	4	1	1
2004	2	1	3	3	1	0	1	4	120	3	3	2	1
2004	1	1	3	2	1	0	0	31	930	4	4	2	1
2004	1	1	3	3	1	0	0	24	720	3	3	2	1
2004	1	1	3	2	3	0	0	9	270	3	3	1	1
2013	1	1	3	3	2	0	0	16	480	3	3	2	1
2009	1	1	3	1	1	0	0	36	1080	4	4	2	1
2004	1	1	3	1	1	0	0	27	810	4	4	1	1
2004	1	1	3	2	4	0	1	2	60	2	2	2	1
2004	1	1	3	3	1	0	1	52	1560	5	5	2	1
2004	1	1	3	3	1	0	0	160	4800	2	2	2	0
2004	2	1	3	2	1	0	1	4	120	2	2	2	1
2004	2	1	3	2	3	0	0	5	150	5	5	2	1
2005	1	1	3	2	1	0	0	1	30	5	5	2	1
2013	1	1	2	2	4	0	0	2	60	5	5	2	1
2004	1	1	3	4	1	0	0	95	2850	3	3	1	0
2004	1	1	3	2	3	2	1	1	30	5	5	2	1
2004	1	1	3	2	3	1	0	3	90	4	4	2	1
2004	1	3	3	4	3	1	0	16	480	4	4	1	1
2007	1	1	3	3	2	3	1	3	90	5	5	2	1
2012	1	1	3	1	3	0	0	53	1590	5	5	2	1
2005	1	1	3	2	1	0	1	22	660	4	4	1	1
2006	1	1	3	2	1	0	0	6	180	5	5	2	1
2015	1	1	3	2	1	1	1	13	390	5	5	2	1
2010	2	1	2	1	1	0	0	89	2670	4	4	2	0
2004	1	1	3	2	1	0	0	2	60	2	2	1	1
2009	1	1	3	2	4	0	0	11	330	4	4	1	1
2004	1	1	3	2	1	0	0	31	930	2	2	1	1
2004	1	1	3	2	2	1	0	16	480	2	2	1	1
2004	1	1	3	2	1	0	0	8	240	2	2	2	1
2004	1	1	3	3	3	3	1	12	360	3	3	1	1
2005	1	1	3	1	4	0	1	2	60	4	4	1	1
2005	2	1	3	2	4	0	1	2	60	4	4	2	1
2004	1	1	2	1	1	0	0	36	1080	2	2	2	1
2005	1	1	3	2	1	0	0	56	1680	3	3	2	1
2009	1	1	2	3	3	0	1	10	300	2	2	2	1
2005	1	1	3	2	1	0	0	14	420	2	2	1	1
2004	1	1	3	2	1	0	0	10	300	5	5	2	1
2009	1	1	3	1	1	0	1	22	660	5	5	2	1
2005	1	1	3	2	1	0	0	49	1470	3	3	2	1
2013	1	1	3	1	1	0	0	56	1680	2	2	1	0
2008	1	1	3	2	4	0	0	18	540	4	4	1	1
2005	1	3	3	3	3	1	0	3	90	5	5	2	1
2015	1	1	3	4	1	0	1	10	300	4	4	1	1
2005	1	1	2	2	1	0	0	8	240	5	5	2	1
2014	1	1	3	2	3	1	0	19	570	4	4	1	1
2005	1	1	3	2	1	0	0	3	90	3	3	2	1
2005	2	1	3	2	1	0	1	8	240	2	2	2	1
2005	1	1	3	4	2	0	0	5	150	4	4	1	1
2005	1	1	3	2	1	0	0	148	4440	3	3	1	0
2005	1	1	3	4	3	1	0	4	120	4	4	1	1
2005	1	1	3	1	1	0	0	24	720	4	4	2	1
2005	1	1	3	2	1	0	0	3	90	5	5	1	1
2005	1	1	3	2	3	2	0	5	150	4	4	2	1
2005	1	1	3	2	1	0	0	148	4440	3	3	1	0
[truncated: 2,181 more rows]
