# Supplementary material for: Development and Validation of a Clinical Prognostic Nomogram for Esophageal Adenocarcinoma Patients
Source: Front Oncol. 2021 Sep 2;11:736573. doi: 10.3389/fonc.2021.736573 (PMC8445330; doi:10.3389/fonc.2021.736573)
Supplement: Supplementary file 2 [file Table_2.xlsx]

## Sheet: Sheet1
Year of dignose	Sex	Race	Location	Tumorsize	T	N	M	Months	Survivaltime	AliveOrCensored	Age	Grade	survival status
2005	1	1	2	2	2	0	0	8	240	2	2	1	1
2005	1	1	1	3	1	0	0	32	960	2	5	1	1
2005	1	1	3	2	1	0	0	15	450	5	3	1	1
2010	1	1	3	2	3	0	0	55	1650	3	2	1	1
2014	1	1	3	2	2	2	0	38	1140	2	2	2	1
2005	1	1	3	4	1	0	0	10	300	2	4	2	1
2005	1	1	3	2	1	0	0	42	1260	4	2	1	1
2005	1	1	3	1	1	0	0	48	1440	2	5	1	1
2006	2	1	3	2	4	0	0	13	390	5	4	2	1
2014	1	1	3	4	1	2	1	18	540	4	3	2	1
2012	1	1	3	4	3	1	1	11	330	3	4	2	1
2005	2	1	3	3	1	0	0	6	180	4	4	2	1
2005	1	1	3	2	1	2	1	17	510	4	3	2	1
2013	1	1	3	2	3	1	0	37	1110	3	2	2	1
2006	1	1	3	2	3	1	0	4	120	2	4	1	1
2006	1	1	3	4	4	1	1	3	90	4	5	1	1
2011	2	1	2	1	1	0	0	11	330	5	5	1	1
2011	1	1	3	2	4	0	0	19	570	5	5	2	1
2010	1	1	3	2	1	1	1	20	600	5	3	2	1
2015	1	1	3	2	3	0	1	5	150	3	2	1	1
2013	1	1	3	2	1	0	0	5	150	2	3	1	1
2006	1	1	3	2	3	2	0	7	210	3	5	2	1
2006	1	1	3	2	3	2	0	8	240	5	5	2	1
2009	1	1	3	2	1	0	0	4	120	5	5	2	1
2006	1	1	3	1	1	0	0	4	120	5	3	2	1
2005	1	1	3	2	1	0	0	10	300	3	3	1	1
2006	1	1	3	2	1	0	0	39	1170	3	4	1	1
2006	1	1	3	2	1	0	1	13	390	4	3	1	1
2006	1	1	3	4	1	0	0	2	60	3	4	1	1
2006	1	1	3	1	3	1	0	18	540	4	3	2	1
2006	1	1	3	2	3	0	0	44	1320	3	4	1	1
2006	2	1	3	2	4	0	1	5	150	4	4	2	1
2006	1	1	3	1	1	0	0	3	90	4	4	1	1
2005	2	1	3	2	1	0	0	15	450	4	4	1	1
2006	2	1	3	2	1	0	0	39	1170	4	2	1	1
2006	1	1	3	1	1	0	0	32	960	2	2	2	1
2006	1	1	3	2	3	0	0	7	210	2	1	2	1
2009	1	1	3	2	3	0	0	21	630	1	5	1	1
2006	1	1	3	1	1	0	0	141	4230	5	4	2	0
2006	1	1	3	2	1	0	0	5	150	4	5	1	1
2006	1	1	3	2	1	0	0	15	450	5	5	1	1
2006	1	1	3	3	3	0	0	2	60	5	5	2	1
2012	1	1	3	2	3	1	0	7	210	5	4	2	1
2006	1	1	2	1	4	0	1	6	180	4	4	1	1
2006	1	1	3	1	1	0	0	101	3030	4	2	1	0
2007	1	1	3	2	1	0	0	3	90	2	5	1	1
2006	1	1	2	2	3	1	0	17	510	5	4	1	1
2013	1	1	2	2	2	1	0	54	1620	4	4	2	0
2006	1	3	1	2	1	0	1	11	330	4	5	2	1
2006	1	1	3	2	1	0	0	132	3960	5	4	2	0
2012	1	1	3	4	4	2	1	3	90	4	5	1	1
2006	1	1	3	1	1	0	1	33	990	5	3	2	1
2006	1	1	3	2	4	0	0	122	3660	3	3	1	0
2007	1	1	3	2	2	2	0	13	390	3	4	2	1
2013	2	1	3	2	1	1	0	2	60	4	4	2	1
2006	2	1	3	2	1	0	0	13	390	4	5	1	1
2015	1	1	3	2	4	1	1	2	60	5	3	1	1
2015	1	1	3	2	3	1	0	12	360	3	3	1	1
2014	1	1	3	2	1	2	1	38	1140	3	1	2	0
2007	1	1	2	1	4	0	1	7	210	1	3	1	1
2008	1	1	3	1	4	0	0	11	330	3	4	2	1
2009	1	1	3	2	1	0	0	48	1440	4	3	2	1
2007	1	1	3	2	3	0	0	9	270	3	5	1	1
2007	2	1	3	3	2	0	0	3	90	5	4	1	1
2007	1	1	3	2	1	0	0	5	150	4	5	1	1
2007	1	1	3	4	1	0	0	28	840	5	2	2	1
2007	1	1	3	3	1	0	1	1	30	2	2	2	1
2007	1	1	3	3	1	0	1	3	90	2	3	1	1
2013	1	1	3	2	4	3	1	1	30	3	5	2	1
2007	1	3	3	3	4	0	0	8	240	5	4	2	1
2007	1	1	3	2	3	0	0	36	1080	4	2	1	1
2008	1	1	3	2	4	0	0	9	270	2	3	1	1
2007	1	1	3	2	1	0	1	12	360	3	5	1	1
2007	1	1	3	2	3	0	0	15	450	5	5	1	1
2007	1	1	3	2	1	0	0	7	210	5	5	2	1
2007	1	1	3	2	3	0	0	66	1980	5	4	2	0
2007	1	1	3	2	2	0	0	5	150	4	4	1	1
2007	1	1	3	2	3	1	0	4	120	4	4	1	1
2007	1	1	3	2	1	0	1	4	120	4	5	2	1
2008	1	2	3	2	1	0	0	24	720	5	2	2	1
2007	1	1	3	2	4	0	1	1	30	2	5	1	1
2007	1	1	3	4	1	0	0	122	3660	5	1	2	0
2007	1	1	2	2	1	0	0	24	720	1	5	1	1
2008	1	1	3	1	2	0	0	29	870	5	3	1	1
2007	1	1	3	2	3	1	0	1	30	3	2	2	1
2008	1	1	3	2	4	0	0	4	120	2	5	1	1
2006	1	1	3	2	2	1	1	3	90	5	3	1	1
2007	1	1	3	1	3	2	0	38	1140	3	2	1	1
2010	1	1	3	2	4	1	1	10	300	2	3	2	1
2015	1	1	3	1	1	0	0	33	990	3	5	1	0
2007	1	1	3	2	1	0	0	1	30	5	5	2	1
2008	1	1	3	2	3	2	0	27	810	5	1	2	1
2008	1	1	3	1	1	0	0	116	3480	1	4	2	0
2008	2	1	3	2	1	0	0	8	240	4	3	1	1
2008	1	1	3	2	1	0	1	9	270	3	3	2	1
2008	1	1	3	2	3	0	0	3	90	3	2	2	1
2008	1	1	3	3	3	0	0	12	360	2	2	1	1
2008	1	4	3	3	4	0	0	10	300	2	2	2	1
2008	1	1	3	2	3	2	0	1	30	2	5	2	1
2013	1	1	3	2	3	1	0	16	480	5	4	2	1
2008	2	1	3	2	1	0	0	4	120	4	4	1	1
2008	1	1	3	2	2	0	0	2	60	4	5	1	1
2013	1	1	3	2	4	1	1	19	570	5	3	2	1
2008	1	1	3	2	3	0	0	9	270	3	5	1	1
2008	1	1	3	2	1	0	0	112	3360	5	2	2	0
2008	1	2	3	3	4	0	0	1	30	2	5	2	1
2008	1	1	3	2	1	0	1	6	180	5	4	1	1
2008	2	1	3	3	1	0	0	2	60	4	5	1	1
2008	1	1	3	2	1	0	0	20	600	5	5	1	1
2015	2	1	3	3	3	1	0	25	750	5	5	2	0
2008	1	1	3	4	2	0	0	9	270	5	5	1	1
2009	1	1	3	2	2	1	0	50	1500	5	4	2	1
2008	1	2	3	3	1	0	0	113	3390	4	2	1	0
2008	1	1	3	1	1	0	0	35	1050	2	2	1	1
2012	1	1	3	2	3	1	0	29	870	2	3	1	1
2014	2	1	3	2	3	1	0	37	1110	3	2	1	0
2008	1	1	3	2	3	0	0	42	1260	2	3	1	1
2008	2	1	3	2	1	0	1	3	90	3	5	2	1
2008	2	1	2	2	1	0	0	1	30	5	5	2	1
2008	2	1	2	1	1	0	0	4	120	5	5	1	1
2013	1	1	3	2	3	0	0	8	240	5	4	2	1
2008	1	1	3	1	1	0	0	6	180	4	3	2	1
2008	1	1	3	2	3	3	0	29	870	3	2	1	1
2008	1	1	2	1	1	0	0	17	510	2	3	1	1
2009	1	1	3	2	1	0	0	107	3210	3	3	1	0
2013	1	1	2	3	3	1	1	11	330	3	3	2	1
2008	1	1	2	1	1	0	0	65	1950	3	4	1	0
2008	1	1	3	2	4	0	0	17	510	4	3	1	1
2009	1	1	3	1	2	0	0	41	1230	3	4	1	1
2008	1	1	3	2	3	0	0	98	2940	4	3	1	0
2009	1	1	3	2	3	0	0	68	2040	3	3	2	0
2008	1	1	3	2	3	0	0	10	300	3	4	2	1
2009	1	1	2	2	1	0	1	5	150	4	3	2	1
2008	1	1	3	1	3	0	0	53	1590	3	3	2	1
2009	1	1	3	2	4	0	1	43	1290	3	3	1	1
2009	2	1	1	1	1	0	1	9	270	3	3	2	1
2012	1	1	3	3	3	1	0	2	60	3	4	2	1
2009	1	1	3	2	1	0	0	8	240	4	5	2	1
2015	2	1	3	1	3	1	0	33	990	5	4	1	0
2009	1	1	3	2	1	0	1	32	960	4	3	1	1
2009	1	1	3	2	1	0	0	105	3150	3	4	1	0
2012	2	1	3	3	4	0	0	27	810	4	5	1	1
2009	1	1	3	3	1	0	1	1	30	5	1	1	1
2015	1	1	3	1	2	0	0	35	1050	1	4	1	0
2015	1	1	3	2	3	1	0	16	480	4	3	1	1
2009	1	1	3	4	3	0	0	38	1140	3	4	1	1
2009	1	1	3	2	2	0	0	15	450	4	5	2	1
2012	1	1	3	2	3	1	0	11	330	5	4	1	1
2009	1	1	3	2	3	0	0	19	570	4	2	2	1
2009	1	1	3	4	3	0	0	36	1080	2	3	2	1
2014	1	1	3	2	2	1	0	38	1140	3	3	1	0
2009	1	1	3	1	2	0	0	45	1350	3	5	2	1
2009	1	3	3	2	4	1	0	11	330	5	5	1	1
2009	1	1	3	2	1	0	0	102	3060	5	5	2	0
2009	1	1	3	2	4	0	1	4	120	5	3	2	1
2009	1	1	3	2	3	2	0	1	30	3	5	2	1
2009	1	3	3	2	3	1	0	6	180	5	1	2	1
2011	1	1	3	2	3	0	0	18	540	1	5	2	1
2015	1	1	3	3	4	2	0	9	270	5	4	2	1
2009	1	1	3	1	1	0	0	5	150	4	3	2	1
2008	1	1	3	2	1	0	0	15	450	3	2	1	1
2009	1	1	3	2	1	0	0	3	90	2	4	2	1
2009	2	1	3	2	4	0	1	1	30	4	5	2	1
2009	1	1	3	2	2	0	0	29	870	5	2	1	1
2009	1	1	3	2	1	0	0	42	1260	2	3	2	1
2008	1	1	3	2	3	0	0	21	630	3	5	1	1
2015	2	1	2	2	1	0	0	22	660	5	3	2	1
2010	1	1	3	2	1	0	0	28	840	3	5	1	1
2009	1	1	3	2	3	2	0	12	360	5	5	2	1
2008	1	1	3	2	2	1	0	23	690	5	4	1	1
2009	1	1	3	2	2	0	0	3	90	4	3	2	1
2009	1	1	3	1	4	0	0	9	270	3	3	2	1
2013	1	1	3	2	1	0	1	4	120	3	4	2	1
2013	1	1	3	2	2	0	0	16	480	4	4	2	1
2009	1	1	3	2	1	0	0	97	2910	4	2	2	0
2009	1	1	2	2	3	1	0	32	960	2	2	1	1
2009	1	1	3	2	1	0	1	12	360	2	2	2	1
2009	1	1	3	2	1	0	0	98	2940	2	2	2	0
2009	1	1	3	3	4	0	1	28	840	2	3	2	1
2009	1	1	3	4	1	0	0	7	210	3	4	2	1
2009	1	1	3	1	3	0	0	16	480	4	4	1	1
2015	1	1	2	4	4	2	1	11	330	4	5	1	1
2009	1	1	3	1	1	0	0	7	210	5	5	2	1
2011	1	1	3	1	3	0	0	75	2250	5	2	1	0
2015	1	1	3	4	4	0	1	1	30	2	3	1	1
2009	1	1	3	3	3	1	0	23	690	3	2	2	1
2010	1	1	3	3	3	1	0	22	660	2	3	1	1
2010	1	1	3	2	3	1	1	14	420	3	3	2	1
2010	1	1	3	1	1	0	0	49	1470	3	5	2	1
2010	1	1	3	1	2	1	0	46	1380	5	5	2	1
2009	1	1	3	2	1	0	0	97	2910	5	3	1	0
2010	1	1	2	3	4	1	1	12	360	3	4	2	1
2013	2	1	3	3	3	3	0	15	450	4	4	2	1
2010	1	1	3	2	2	0	0	6	180	4	3	2	1
2010	1	1	3	4	4	2	0	12	360	3	4	1	1
2010	1	1	3	2	2	1	0	22	660	4	2	1	1
2012	1	1	3	2	2	1	0	5	150	2	3	2	1
2010	1	1	3	1	1	1	1	4	120	3	5	2	1
2013	1	1	3	3	3	1	0	51	1530	5	3	2	0
2010	1	1	3	2	4	0	0	52	1560	3	3	1	1
2010	1	1	3	2	2	1	0	51	1530	3	5	2	1
2010	1	1	3	3	3	0	0	95	2850	5	4	1	0
2010	1	1	3	2	3	1	1	25	750	4	2	2	1
2010	1	1	3	2	4	0	0	1	30	2	5	1	1
2010	1	1	3	3	3	1	1	9	270	5	5	2	1
2010	1	2	3	1	4	2	0	43	1290	5	3	1	1
2010	1	1	3	2	4	1	0	13	390	3	1	1	1
2010	1	1	3	2	4	1	0	4	120	1	3	2	1
2009	2	1	2	3	4	0	0	13	390	3	5	1	1
2010	1	3	3	2	2	1	1	5	150	5	4	1	1
2010	2	1	3	2	3	1	0	29	870	4	3	2	1
2010	1	1	3	4	4	1	0	5	150	3	4	2	1
2010	1	1	3	2	1	0	0	6	180	4	3	1	1
2008	1	1	3	2	2	0	0	12	360	3	3	2	1
2010	1	1	3	2	4	0	1	7	210	3	2	2	1
2010	1	1	3	2	3	0	0	95	2850	2	4	1	0
2010	1	1	3	2	3	1	1	32	960	4	3	2	1
2010	1	1	2	1	1	0	0	92	2760	3	4	1	0
2010	1	1	3	2	2	1	1	9	270	4	4	2	1
2010	1	1	3	2	1	1	0	10	300	4	3	2	1
2010	1	1	3	2	1	1	0	6	180	3	3	1	1
2010	1	1	3	2	2	2	1	23	690	3	5	2	1
2010	1	1	3	2	4	0	1	3	90	5	5	2	1
2015	1	1	3	1	3	1	0	28	840	5	3	1	0
2010	1	1	3	2	1	2	0	10	300	3	3	2	1
2010	1	1	3	4	4	1	1	3	90	3	2	2	1
2010	1	1	3	2	2	3	1	10	300	2	4	2	1
2010	1	1	3	2	4	2	0	7	210	4	4	2	1
2009	2	1	3	3	3	0	0	5	150	4	4	1	1
2010	1	1	3	3	3	0	0	42	1260	4	3	2	1
2015	1	1	3	2	2	0	0	33	990	3	5	1	0
2010	1	1	3	3	4	0	1	87	2610	5	2	2	0
2010	1	1	3	2	3	1	0	77	2310	2	3	1	0
2010	1	1	3	2	2	2	0	1	30	3	1	1	0
2010	2	1	3	2	1	1	0	17	510	1	2	1	1
2010	1	1	3	4	2	1	0	39	1170	2	2	2	1
2010	1	4	2	1	3	2	1	5	150	2	3	2	1
2010	2	1	3	2	4	1	1	1	30	3	5	2	1
2010	1	1	3	3	3	1	0	19	570	5	3	2	1
2010	1	1	3	4	3	2	1	2	60	3	5	2	1
2011	1	1	2	4	3	1	1	1	30	5	4	2	1
2011	2	1	3	2	1	1	1	2	60	4	5	2	1
2010	1	1	2	2	3	2	0	7	210	5	4	2	1
2010	1	1	3	2	3	1	0	65	1950	4	3	1	0
2010	1	1	3	3	3	3	1	3	90	3	4	2	1
2010	1	1	3	4	1	0	0	87	2610	4	3	2	0
2009	1	1	3	2	1	0	0	9	270	3	4	1	1
2010	1	1	3	3	4	3	1	1	30	4	3	2	1
2010	2	1	3	2	3	2	0	3	90	3	4	2	1
2008	1	1	3	2	1	0	0	18	540	4	4	1	1
2015	1	1	3	1	3	1	0	34	1020	4	4	1	1
2010	2	3	3	2	4	1	1	1	30	4	2	2	1
2010	1	1	3	4	2	0	1	20	600	2	3	1	1
2010	1	1	3	4	1	0	1	12	360	3	3	2	1
2010	1	1	3	4	1	1	1	4	120	3	3	2	1
2010	1	1	3	1	3	0	0	2	60	3	5	2	1
2010	1	1	3	2	3	1	0	44	1320	5	3	2	1
2010	1	1	3	2	3	2	0	3	90	3	3	1	1
2010	2	1	3	3	3	0	0	24	720	3	3	2	1
2010	1	1	3	2	3	3	1	9	270	3	1	2	1
2010	1	1	3	3	4	1	1	2	60	1	2	1	1
2010	1	1	3	2	1	0	0	84	2520	2	4	1	0
2010	1	1	3	2	3	3	0	9	270	4	3	2	1
2010	1	1	3	2	3	0	0	86	2580	3	3	2	0
2010	2	1	3	2	4	1	1	2	60	3	3	1	1
2010	1	1	3	3	1	1	0	12	360	3	2	1	1
2010	1	1	3	3	1	0	1	9	270	2	2	1	1
2008	1	1	3	2	4	0	1	13	390	2	2	2	1
2015	2	1	3	2	4	1	0	5	150	2	5	2	1
2010	1	1	3	2	1	3	1	6	180	5	5	1	1
2011	2	1	3	2	1	0	0	51	1530	5	4	1	1
2013	2	1	3	1	1	0	0	27	810	4	4	1	1
2014	1	1	3	2	4	1	1	3	90	4	3	2	1
2011	1	1	3	2	3	1	1	55	1650	3	1	2	1
2010	1	1	3	2	3	1	1	5	150	1	3	1	1
2010	1	1	3	1	2	1	0	13	390	3	2	2	1
2015	1	1	3	3	1	0	0	19	570	2	4	2	1
2011	2	1	3	2	3	1	0	58	1740	4	2	1	0
2011	1	1	3	1	1	0	0	58	1740	2	4	1	1
2011	1	1	2	2	3	1	1	9	270	4	4	1	1
2011	1	1	3	2	3	0	0	44	1320	4	2	1	1
2011	1	1	3	2	3	1	0	13	390	2	4	1	1
2010	1	1	3	2	4	0	0	84	2520	4	3	2	0
2011	1	1	3	3	3	2	1	27	810	3	2	1	1
2011	1	1	3	2	3	2	1	10	300	2	5	2	1
2010	1	1	3	2	3	3	1	7	210	5	5	2	1
2010	1	1	3	2	3	1	0	28	840	5	4	1	1
2011	2	1	3	1	3	1	0	3	90	4	3	2	1
2011	1	1	3	3	3	2	0	14	420	3	4	2	1
2011	1	1	3	1	1	0	0	83	2490	4	4	1	0
2010	1	1	3	2	3	1	0	88	2640	4	4	1	0
2011	1	1	3	2	3	1	0	77	2310	4	2	1	0
2010	1	1	3	2	3	3	0	1	30	2	1	2	1
2010	1	1	3	2	3	0	0	21	630	1	5	2	1
2012	1	1	3	4	3	2	0	68	2040	5	4	2	0
2011	1	2	3	4	2	1	1	4	120	4	2	1	1
2010	1	1	3	2	3	1	0	23	690	2	5	2	1
2011	1	1	3	2	3	1	0	1	30	5	3	2	1
2010	2	1	3	2	3	1	0	22	660	3	3	2	1
2010	1	1	3	3	3	2	0	12	360	3	3	1	1
2010	2	1	3	1	4	1	1	13	390	3	3	1	1
2011	2	1	3	2	4	1	0	51	1530	3	3	2	1
2011	1	1	3	1	3	2	0	16	480	3	4	2	1
2011	2	1	3	2	3	2	0	11	330	4	4	2	1
2010	1	3	3	1	1	1	0	6	180	4	1	1	0
2011	1	1	3	4	3	0	0	3	90	1	5	1	1
2011	1	1	3	4	3	1	0	4	120	5	3	1	1
2011	1	1	3	1	4	3	0	4	120	3	4	2	1
2011	1	1	3	4	1	2	1	74	2220	4	4	1	0
2011	1	1	3	4	3	1	0	16	480	4	5	1	1
2011	1	1	3	2	3	1	0	7	210	5	5	2	1
2011	1	1	3	4	4	0	0	80	2400	5	3	1	0
2014	2	1	3	2	3	1	0	41	1230	3	3	1	0
2010	2	1	2	3	3	2	0	3	90	3	5	2	1
2011	1	1	3	3	3	0	0	49	1470	5	5	2	1
2011	1	1	3	2	4	0	1	4	120	5	3	1	1
2011	1	1	3	4	1	0	0	78	2340	3	1	1	0
2011	1	1	3	1	1	1	0	60	1800	1	3	1	1
2011	2	1	3	3	1	1	0	21	630	3	4	1	1
2011	1	1	3	3	4	1	1	12	360	4	3	2	1
2011	1	1	3	2	3	1	0	16	480	3	5	1	1
2011	1	1	3	2	3	1	0	22	660	5	2	2	1
2011	2	1	3	2	1	0	1	18	540	2	2	1	1
2010	1	1	3	2	3	1	1	15	450	2	3	2	1
2010	2	1	3	2	3	1	0	6	180	3	4	2	1
2011	1	1	3	2	1	1	0	32	960	4	2	2	1
2013	1	1	3	2	3	1	0	14	420	2	5	1	1
2011	1	1	3	2	1	1	1	54	1620	5	2	1	1
2011	2	1	3	2	4	1	1	3	90	2	2	1	1
2015	1	1	3	3	1	1	0	18	540	2	4	2	1
2011	2	1	3	1	1	1	1	15	450	4	4	2	1
2010	1	1	3	2	3	1	0	11	330	4	4	2	1
2011	1	1	3	3	4	1	0	1	30	4	5	2	1
2011	1	3	3	2	3	0	0	15	450	5	5	1	1
2011	1	1	3	3	4	1	1	1	30	5	3	1	1
2011	2	1	3	2	3	1	1	6	180	3	3	2	1
2010	1	1	3	3	3	1	1	4	120	3	3	2	1
2011	1	1	3	2	4	2	0	16	480	3	3	2	1
2011	1	1	3	2	3	2	0	7	210	3	3	2	1
2010	1	1	3	2	1	0	0	1	30	3	5	2	1
2011	2	1	3	2	4	0	1	3	90	5	2	1	1
2011	1	1	3	2	3	1	0	9	270	2	2	1	1
2011	1	1	3	2	3	1	0	20	600	2	2	1	1
2010	1	1	3	2	2	0	0	35	1050	2	2	1	1
2010	1	1	3	3	4	1	1	8	240	2	3	2	1
2011	1	3	3	1	1	0	0	76	2280	3	4	2	0
2011	1	1	3	2	4	2	0	77	2310	4	2	2	0
2011	1	1	3	2	4	1	1	5	150	2	3	2	1
2011	1	1	3	2	3	1	0	77	2310	3	3	2	0
2011	2	1	3	2	3	1	0	78	2340	3	2	1	0
2011	1	1	3	2	3	1	0	77	2310	2	3	1	0
2011	2	1	3	2	3	1	0	45	1350	3	5	2	1
2011	1	1	3	1	2	1	0	76	2280	5	2	1	0
2011	1	1	3	1	3	1	0	16	480	2	1	2	1
2011	1	1	3	2	3	1	0	83	2490	1	3	1	0
2010	1	1	3	2	2	0	0	76	2280	3	2	2	0
2010	1	1	3	2	3	1	0	10	300	2	3	2	1
2011	1	1	3	2	3	1	0	68	2040	3	4	2	0
2011	1	1	3	4	3	1	0	53	1590	4	2	1	1
2011	1	1	3	3	3	2	1	15	450	2	2	2	1
2011	1	1	3	4	3	2	0	5	150	2	3	1	1
2010	1	1	3	3	1	1	1	7	210	3	4	1	1
2011	1	1	3	1	1	0	0	12	360	4	4	1	1
2011	1	1	3	2	3	0	0	13	390	4	4	1	1
2011	1	1	3	3	3	1	1	3	90	4	2	2	1
2011	1	1	3	2	3	1	0	42	1260	2	4	2	1
2011	1	1	3	2	1	0	1	2	60	4	2	1	1
2011	2	1	3	2	3	1	0	4	120	2	4	1	1
2011	1	1	3	2	4	1	1	10	300	4	2	1	1
2011	1	1	3	2	2	1	0	3	90	2	5	1	1
2011	1	1	3	2	2	0	0	11	330	5	2	1	1
2011	1	3	3	2	2	1	0	22	660	2	3	2	1
2011	1	1	3	1	3	1	1	1	30	3	3	2	1
2011	1	1	3	2	3	1	0	13	390	3	2	2	1
2011	1	1	3	2	2	2	0	24	720	2	1	1	1
2011	1	1	3	2	4	1	0	2	60	1	4	2	1
2011	1	1	2	3	3	0	1	12	360	4	5	2	1
2011	1	1	2	1	1	0	0	6	180	5	5	2	1
2011	2	1	3	2	4	1	0	31	930	5	1	2	1
2011	1	1	3	3	4	1	1	25	750	1	2	1	1
2011	1	1	3	4	3	1	0	73	2190	2	2	2	0
2012	1	1	3	2	4	1	0	13	390	2	4	1	1
2011	1	1	3	2	1	0	0	11	330	4	3	1	1
2011	1	1	3	2	3	1	0	55	1650	3	3	1	1
2015	1	1	3	2	2	0	0	32	960	3	3	1	0
2011	1	1	3	4	3	1	0	17	510	3	4	1	1
2011	1	1	3	2	3	0	0	13	390	4	3	1	1
2012	1	1	3	2	4	1	1	6	180	3	4	2	1
2011	1	1	3	2	3	0	0	40	1200	4	3	2	1
2011	1	1	3	3	4	0	0	61	1830	3	3	2	0
2011	1	1	3	2	4	1	1	7	210	3	2	2	1
2011	1	1	3	3	4	2	0	6	180	2	4	1	1
2011	1	1	3	2	4	0	0	74	2220	4	4	1	0
2011	1	1	3	2	3	2	0	43	1290	4	2	1	1
2011	2	1	3	2	1	0	0	78	2340	2	2	2	0
2011	1	1	2	2	4	0	1	2	60	2	3	1	1
2012	2	1	3	1	4	0	0	2	60	3	3	1	1
2011	1	1	3	2	1	0	0	78	2340	3	3	2	0
2012	1	1	3	2	3	2	0	60	1800	3	3	2	0
2012	1	1	3	2	4	1	1	8	240	3	1	1	1
2011	2	1	3	2	2	1	0	54	1620	1	4	2	1
2011	1	1	3	2	3	1	0	2	60	4	4	2	1
2011	1	1	3	3	2	0	1	7	210	4	4	2	1
2011	1	1	3	2	4	1	1	1	30	4	5	1	1
2012	1	1	3	4	1	1	1	4	120	5	3	2	1
2012	1	1	2	2	3	1	0	14	420	3	5	1	1
2012	1	1	3	2	4	1	1	69	2070	5	3	1	0
2012	1	1	3	4	3	0	0	22	660	3	3	1	1
2012	1	1	3	2	1	1	0	26	780	3	5	2	1
2011	1	1	3	2	1	0	1	19	570	5	4	2	1
2011	1	1	3	2	3	3	1	8	240	4	2	2	1
2011	1	1	3	4	4	1	1	1	30	2	4	2	1
2012	1	1	3	1	2	0	0	2	60	4	5	2	1
2010	1	1	3	2	1	1	0	6	180	5	5	1	1
2011	1	1	1	2	1	1	0	6	180	5	5	2	1
2012	1	1	3	2	3	1	1	8	240	5	3	1	1
2011	1	1	3	3	3	1	0	8	240	3	3	1	1
2012	1	1	3	2	3	0	0	8	240	3	5	2	1
2012	1	1	3	2	2	1	1	5	150	5	4	2	1
2012	1	1	3	3	2	2	0	57	1710	4	2	1	0
2011	1	1	3	2	3	2	0	12	360	2	2	1	1
2012	2	1	3	2	4	0	0	60	1800	2	5	2	0
2011	1	1	2	2	1	0	1	4	120	5	3	1	1
2011	1	1	3	1	2	0	0	72	2160	3	3	1	0
2011	1	1	3	2	1	0	0	10	300	3	2	1	1
2011	1	1	3	2	3	2	1	1	30	2	4	2	1
2011	1	1	3	2	3	2	0	74	2220	4	4	2	0
2011	1	1	3	2	3	2	0	26	780	4	2	1	1
2011	1	1	3	1	1	0	0	25	750	2	4	1	1
2011	1	1	2	3	4	1	1	7	210	4	2	2	1
2012	1	1	3	2	4	1	1	10	300	2	3	1	1
2015	1	1	3	2	1	0	1	2	60	3	3	2	1
2012	1	1	3	1	4	1	0	65	1950	3	3	1	0
2012	1	1	3	4	4	1	0	2	60	3	4	2	1
2012	1	1	3	2	2	1	0	4	120	4	5	1	1
2012	1	1	3	3	3	1	1	18	540	5	4	2	1
2011	1	1	3	2	1	1	1	11	330	4	5	2	1
2011	1	1	3	2	1	0	1	40	1200	5	4	1	1
2012	1	1	3	2	3	1	0	26	780	4	2	1	1
2012	1	1	3	3	3	1	1	1	30	2	3	1	1
2014	1	1	3	2	3	1	0	5	150	3	4	1	1
2012	1	1	3	2	4	1	1	4	120	4	2	1	1
2011	2	1	3	2	2	0	0	2	60	2	2	1	1
2012	1	1	2	2	1	0	0	9	270	2	5	2	1
2012	1	1	3	2	1	1	1	3	90	5	3	2	1
2014	1	1	3	2	2	0	0	45	1350	3	4	1	0
2012	1	1	3	2	2	1	0	30	900	4	1	2	1
2012	1	1	2	2	2	0	0	7	210	1	3	2	1
2012	1	1	2	2	4	0	1	4	120	3	4	2	1
2012	2	1	3	3	3	1	0	10	300	4	1	2	1
2012	1	1	3	2	3	0	0	16	480	1	4	2	1
2012	1	1	3	2	4	0	1	24	720	4	4	2	1
2012	1	1	3	2	2	2	0	67	2010	4	2	1	0
2012	1	1	3	4	1	1	0	55	1650	2	1	1	0
2013	1	1	3	4	4	3	0	9	270	1	3	1	1
2012	1	1	3	2	1	1	0	2	60	3	2	2	1
2012	1	1	3	3	4	0	0	1	30	2	5	2	1
2012	1	1	3	2	3	1	0	19	570	5	3	2	1
2012	1	2	3	4	4	1	1	6	180	3	4	2	1
2012	1	1	2	2	3	0	0	1	30	4	5	1	1
2012	1	1	3	4	4	1	0	10	300	5	3	1	1
2012	1	1	3	3	1	0	0	17	510	3	5	2	1
2012	1	1	3	4	3	1	0	16	480	5	5	2	1
2012	1	1	3	2	3	0	0	30	900	5	3	1	1
2012	1	1	3	2	1	0	0	65	1950	3	3	2	0
2012	1	1	3	2	4	1	1	17	510	3	2	1	1
2012	1	1	3	2	3	2	1	11	330	2	2	2	1
2012	1	1	3	4	3	0	0	5	150	2	3	2	1
2012	1	1	3	2	4	1	1	15	450	3	5	1	1
2011	1	1	3	3	3	3	1	1	30	5	3	2	1
2012	1	1	3	4	3	1	0	1	30	3	4	2	1
2012	1	1	3	2	2	0	0	7	210	4	3	2	1
2015	2	1	3	2	1	0	0	15	450	3	4	1	1
2012	1	1	3	3	3	1	0	1	30	4	4	1	1
2012	1	1	3	3	4	1	1	1	30	4	3	1	1
2012	1	1	3	4	4	1	1	7	210	3	2	2	1
2012	1	3	3	2	3	3	1	7	210	2	1	2	1
2012	1	1	3	2	1	1	0	61	1830	1	4	1	0
2012	1	1	3	2	4	1	0	3	90	4	3	2	1
2012	1	1	3	2	2	0	0	17	510	3	3	2	1
2012	1	1	3	1	4	1	1	2	60	3	3	2	1
2012	1	1	3	1	2	1	0	58	1740	3	4	2	0
2012	1	1	3	1	1	0	0	41	1230	4	5	1	1
2012	1	1	3	4	3	1	0	8	240	5	4	1	1
2012	1	1	3	2	4	1	1	15	450	4	4	2	1
2012	1	1	3	3	3	2	0	3	90	4	5	2	1
2012	1	1	3	2	2	2	1	8	240	5	4	2	1
2012	1	1	3	2	4	0	0	4	120	4	4	2	1
2012	2	1	3	2	4	0	0	3	90	4	4	2	1
2012	1	1	3	2	3	0	0	4	120	4	5	2	1
2012	1	1	3	3	2	0	0	58	1740	5	4	2	1
2012	1	1	3	2	2	1	0	6	180	4	3	2	1
2012	1	1	3	2	4	1	1	15	450	3	3	2	1
2012	1	1	3	2	1	0	0	71	2130	3	3	2	0
2012	2	1	3	4	4	1	0	8	240	3	4	1	1
2012	1	1	3	2	2	1	1	3	90	4	3	1	1
2012	1	1	3	2	3	2	0	3	90	3	4	1	1
2012	1	1	3	2	4	1	0	10	300	4	3	2	1
2012	1	1	2	3	4	2	0	21	630	3	2	1	1
2012	2	1	3	3	4	1	1	1	30	2	5	2	1
2012	1	1	3	2	1	0	0	65	1950	5	3	1	0
2012	1	1	3	3	3	0	0	4	120	3	5	1	1
2012	1	1	3	2	4	1	1	28	840	5	2	1	1
2012	1	1	3	2	4	1	1	27	810	2	1	2	1
2015	1	1	3	2	4	1	1	25	750	1	4	2	0
2012	1	1	3	2	4	1	1	9	270	4	2	2	1
2012	1	1	3	4	3	0	0	6	180	2	4	1	1
2012	1	1	3	2	4	0	0	24	720	4	3	2	1
2012	1	2	3	2	4	1	1	2	60	3	4	1	1
2012	1	1	3	4	3	1	0	1	30	4	4	2	1
2012	1	1	3	2	3	1	1	5	150	4	4	1	1
2012	1	1	3	2	3	2	0	6	180	4	5	2	1
2012	1	1	3	1	1	0	0	27	810	5	5	1	1
2012	1	1	3	2	4	1	0	8	240	5	1	2	1
2012	1	1	3	4	3	1	1	34	1020	1	1	1	1
2012	1	1	3	2	3	1	0	61	1830	1	3	2	0
2012	1	1	3	2	1	1	0	59	1770	3	4	2	1
2014	2	1	3	2	2	0	0	19	570	4	4	2	1
2012	1	1	3	1	4	3	1	1	30	4	3	2	1
2012	1	1	3	2	2	3	1	17	510	3	3	2	1
2012	1	1	3	2	2	0	0	1	30	3	5	1	1
2012	1	1	3	2	3	0	0	60	1800	5	3	1	0
2012	1	1	3	4	3	2	1	7	210	3	2	2	1
2012	1	1	2	2	2	0	0	22	660	2	3	1	1
2012	1	1	3	2	4	0	0	2	60	3	5	2	1
2012	1	1	3	2	2	1	0	8	240	5	2	2	1
2012	1	1	3	2	2	1	0	22	660	2	3	2	1
2012	1	1	3	2	3	1	1	14	420	3	3	2	1
2012	1	1	3	2	4	2	0	16	480	3	4	1	1
2012	1	3	3	2	1	1	1	14	420	4	3	2	1
2012	1	1	2	2	4	1	1	6	180	3	4	1	1
2012	1	1	3	2	2	2	0	3	90	4	5	2	1
2012	1	1	3	3	3	1	0	56	1680	5	3	1	1
2012	1	1	3	2	3	1	0	6	180	3	3	1	1
2013	1	1	3	2	3	0	0	57	1710	3	3	2	0
2012	1	1	3	1	1	0	0	60	1800	3	4	1	0
2012	1	1	3	2	3	1	0	30	900	4	3	2	1
2013	1	1	3	2	1	0	0	59	1770	3	3	1	1
2012	1	1	3	2	1	1	1	7	210	3	3	1	1
2013	1	1	3	2	3	1	1	22	660	3	4	1	1
2013	1	1	3	2	4	0	0	5	150	4	5	1	1
2013	1	1	3	2	4	1	0	12	360	5	2	1	1
2012	1	1	3	2	1	1	0	61	1830	2	3	2	0
2013	2	1	3	3	3	0	1	5	150	3	3	1	1
2013	1	1	3	2	2	1	0	48	1440	3	1	1	1
2013	2	1	3	2	4	1	1	1	30	1	3	1	1
2013	2	1	2	2	3	2	0	55	1650	3	4	2	0
2013	1	1	3	4	4	0	1	2	60	4	1	1	1
2013	1	1	3	2	3	1	0	58	1740	1	3	1	0
2012	1	1	3	2	4	0	0	43	1290	3	4	2	1
2013	2	1	3	2	4	0	0	3	90	4	5	2	1
2013	1	1	3	4	3	1	0	34	1020	5	4	2	1
2013	2	1	3	2	3	3	0	19	570	4	3	2	1
2013	1	1	3	2	2	2	0	6	180	3	3	2	1
2013	1	1	3	2	2	1	0	7	210	3	5	2	1
2013	1	1	3	4	4	2	1	8	240	5	1	2	1
2014	2	1	3	2	1	0	0	7	210	1	4	2	1
2013	1	1	3	3	4	2	0	10	300	4	4	2	1
2012	1	1	3	1	3	0	0	6	180	4	2	1	1
2013	1	1	3	2	3	3	1	7	210	2	3	1	1
2013	1	1	3	2	1	0	0	6	180	3	3	1	1
2013	1	1	3	1	1	0	0	1	30	3	4	1	1
2013	1	1	3	4	4	1	1	3	90	4	3	2	1
2013	1	1	3	3	4	1	0	5	150	3	1	2	1
2013	1	1	3	2	4	1	0	52	1560	1	3	1	1
2013	1	1	3	2	3	3	0	24	720	3	3	2	1
2012	1	1	3	2	3	1	0	53	1590	3	3	1	1
2013	1	2	3	2	3	1	0	57	1710	3	3	1	0
2012	1	1	3	2	2	0	0	19	570	3	3	1	1
2013	1	1	3	2	4	1	1	5	150	3	5	2	1
2013	1	1	3	2	2	2	0	15	450	5	5	1	1
2013	1	1	3	3	4	0	0	1	30	5	5	2	1
2013	1	1	3	2	1	1	1	9	270	5	3	1	1
2013	2	1	3	1	2	0	0	56	1680	3	4	2	0
2013	2	4	3	2	3	0	0	53	1590	4	3	1	0
2012	2	1	3	1	3	2	0	60	1800	3	3	2	0
2013	1	1	3	3	1	1	1	4	120	3	5	2	1
2013	1	1	3	2	2	1	0	56	1680	5	4	1	0
2013	1	1	3	4	3	1	0	5	150	4	5	2	1
2013	1	1	3	1	3	0	0	17	510	5	3	1	1
2013	1	1	3	4	4	1	1	2	60	3	2	2	1
2013	1	1	3	3	1	0	0	6	180	2	4	2	1
2013	1	1	3	4	3	3	0	11	330	4	4	2	1
2013	1	1	2	3	4	0	1	7	210	4	3	2	1
2013	1	1	3	3	2	2	0	10	300	3	3	2	1
2012	1	1	3	1	1	0	0	12	360	3	5	1	1
2013	1	1	3	2	3	3	1	15	450	5	3	2	1
2013	1	1	2	4	1	1	0	1	30	3	5	2	1
2013	2	1	3	2	1	0	0	9	270	5	5	1	1
2013	1	1	3	2	3	0	0	17	510	5	2	1	1
2013	1	1	3	1	2	0	0	31	930	2	5	1	1
2013	1	1	2	2	4	1	1	4	120	5	5	2	1
2013	1	1	3	2	4	2	0	26	780	5	3	1	1
2013	1	1	3	1	1	0	0	52	1560	3	3	1	0
2013	1	1	3	2	4	2	1	6	180	3	3	2	1
2013	1	1	3	2	3	0	0	15	450	3	2	1	1
2013	1	1	3	2	3	1	0	22	660	2	3	2	1
2013	1	1	3	2	1	1	1	6	180	3	5	1	1
2013	1	1	2	4	3	1	0	2	60	5	4	2	1
2013	1	1	3	2	3	1	0	7	210	4	3	2	1
2013	1	1	3	2	4	1	0	12	360	3	5	2	1
2013	1	1	3	2	3	1	0	3	90	5	5	2	1
2013	2	1	2	2	1	0	0	14	420	5	5	1	1
2013	2	1	3	2	4	0	1	2	60	5	5	2	1
2013	2	1	2	2	3	1	0	24	720	5	3	2	1
2013	1	1	3	2	1	0	1	1	30	3	3	2	1
2013	1	1	2	2	3	1	1	2	60	3	4	1	1
2013	2	2	3	2	3	2	0	28	840	4	3	1	1
2013	1	1	3	4	4	2	0	2	60	3	3	2	1
2012	1	1	3	2	3	1	0	18	540	3	2	1	1
2013	1	1	3	2	1	0	1	1	30	2	4	2	1
2013	2	1	3	4	3	1	0	6	180	4	4	2	1
2013	1	1	3	1	4	1	1	1	30	4	2	2	1
2013	2	4	2	2	4	0	1	3	90	2	2	2	1
2013	2	4	3	3	3	0	0	53	1590	2	2	2	0
2013	1	1	3	2	3	0	0	54	1620	2	4	1	0
2013	1	1	3	2	1	1	0	57	1710	4	3	1	0
2013	1	1	3	3	1	2	0	16	480	3	2	2	1
2014	1	1	3	2	1	1	0	27	810	2	4	2	1
2013	1	1	3	1	3	1	0	14	420	4	3	1	1
2013	1	1	3	2	2	0	0	51	1530	3	3	1	0
2013	1	1	3	2	1	1	0	19	570	3	5	1	1
2013	1	4	3	4	3	1	1	7	210	5	3	2	1
2013	1	1	3	2	3	2	0	39	1170	3	2	1	1
2013	1	1	2	2	4	2	1	16	480	2	4	2	1
2013	1	1	3	3	3	1	0	52	1560	4	2	1	0
2013	1	1	3	3	3	0	0	13	390	2	4	1	1
2013	1	1	3	2	1	0	0	16	480	4	5	1	1
2013	1	1	2	2	2	1	1	13	390	5	1	2	1
2013	1	1	3	3	3	2	0	51	1530	1	2	2	0
2013	2	3	3	4	3	0	0	52	1560	2	1	1	0
2013	1	1	3	2	4	2	0	13	390	1	2	2	1
2013	1	1	3	2	2	1	0	52	1560	2	3	2	0
2013	1	1	3	2	3	2	0	19	570	3	5	2	1
2013	1	1	3	3	4	1	1	20	600	5	4	1	1
2013	1	1	3	2	3	1	0	32	960	4	4	2	1
2013	1	1	3	2	2	1	0	53	1590	4	2	1	0
2013	1	1	3	2	4	0	0	5	150	2	5	2	1
2013	1	1	3	2	2	1	0	49	1470	5	5	1	1
2013	1	1	3	2	2	2	0	4	120	5	3	1	1
2013	1	1	3	2	4	0	0	15	450	3	5	1	1
2013	1	1	3	2	1	1	1	18	540	5	2	2	1
2013	2	1	3	2	3	0	1	20	600	2	4	1	1
2013	1	1	3	4	3	0	0	11	330	4	3	1	1
2013	1	1	3	4	3	1	0	21	630	3	1	2	1
2013	2	4	3	2	3	0	0	8	240	1	3	2	1
2013	1	1	3	2	1	1	0	17	510	3	5	1	1
2013	1	1	3	1	2	1	0	35	1050	5	5	2	1
2013	1	1	3	2	1	2	0	12	360	5	2	2	1
2013	1	1	3	2	3	1	0	5	150	2	4	1	1
2013	1	1	3	2	1	1	1	10	300	4	4	2	1
2013	1	1	3	2	4	1	0	10	300	4	5	2	1
2014	1	1	3	2	1	1	1	2	60	5	4	1	1
2012	1	1	3	2	3	1	0	60	1800	4	3	1	0
2013	1	1	3	2	3	1	1	10	300	3	4	2	1
2014	1	1	3	2	4	1	1	7	210	4	3	1	1
2013	1	1	3	3	3	1	0	9	270	3	2	1	1
2014	1	1	3	1	2	1	0	19	570	2	5	2	1
2013	1	1	3	2	3	1	0	18	540	5	4	1	1
2014	1	1	3	3	3	1	0	36	1080	4	3	1	1
2013	1	1	3	2	1	1	0	12	360	3	4	2	1
2013	1	1	3	2	2	1	0	12	360	4	3	1	1
2014	2	1	2	1	1	1	0	6	180	3	2	2	1
2013	2	1	3	2	3	1	0	18	540	2	5	2	1
2014	1	1	3	2	3	2	0	14	420	5	4	1	1
2013	1	1	3	2	4	1	1	4	120	4	5	1	1
2014	1	1	3	2	3	1	0	46	1380	5	4	2	1
2014	1	1	3	4	4	1	1	7	210	4	3	2	1
2014	1	1	3	4	2	2	0	29	870	3	5	1	1
2014	1	1	3	3	4	1	1	3	90	5	3	2	1
2014	1	1	3	2	3	1	0	18	540	3	2	2	1
2014	2	1	3	2	1	0	0	27	810	2	1	1	1
2014	1	1	3	2	1	0	0	8	240	1	4	2	1
2012	1	1	3	2	2	2	0	71	2130	4	3	2	0
2012	1	1	3	2	3	3	1	2	60	3	5	2	1
2014	1	1	3	4	4	1	0	6	180	5	3	2	1
2014	1	1	3	2	3	1	0	42	1260	3	4	2	1
2013	1	1	3	4	1	1	1	22	660	4	4	2	1
2014	1	3	3	2	4	1	0	17	510	4	3	1	1
2013	1	1	3	2	1	0	1	4	120	3	1	2	1
2014	2	1	3	2	2	1	1	2	60	1	5	2	1
2014	2	1	3	2	1	1	1	1	30	5	2	2	1
2013	1	1	3	2	4	3	1	2	60	2	5	2	1
2013	1	1	3	4	4	1	0	26	780	5	5	1	1
2014	1	3	3	2	3	1	1	38	1140	5	3	2	1
2014	1	1	3	2	4	1	0	2	60	3	5	2	1
2014	1	1	3	2	4	2	0	45	1350	5	5	2	0
2014	1	1	3	1	4	0	0	36	1080	5	4	1	0
2014	1	1	3	2	3	1	0	34	1020	4	3	1	1
2014	1	1	3	1	1	0	0	12	360	3	5	1	1
2014	2	1	3	1	3	1	0	8	240	5	5	1	1
2014	1	1	3	2	2	0	0	2	60	5	4	1	1
2014	1	1	3	2	3	1	1	3	90	4	3	1	1
2013	1	1	3	2	3	0	0	16	480	3	3	2	1
2014	1	1	3	2	1	0	0	44	1320	3	2	1	0
2014	1	1	3	2	3	0	1	10	300	2	4	2	1
2014	1	1	3	3	4	1	0	27	810	4	2	2	1
2014	2	1	3	2	2	0	0	25	750	2	4	1	1
2014	2	1	3	2	3	1	0	41	1230	4	4	2	0
2014	1	1	3	2	3	2	0	28	840	4	4	1	1
2014	1	1	3	2	3	1	0	40	1200	4	3	1	1
2014	1	1	3	3	4	1	1	1	30	3	1	2	1
2014	1	1	3	3	4	1	0	9	270	1	4	2	1
2014	1	1	3	3	3	2	0	25	750	4	3	1	1
2013	1	1	1	2	3	2	0	19	570	3	2	2	1
2014	1	1	3	2	3	1	0	43	1290	2	1	1	0
2014	1	1	3	2	3	0	0	20	600	1	4	2	1
2013	1	1	3	3	3	1	0	48	1440	4	3	2	0
2013	1	1	3	2	1	1	1	8	240	3	4	2	1
2014	1	1	3	1	1	1	1	3	90	4	3	2	1
2015	1	1	3	4	4	1	1	7	210	3	3	2	1
2014	1	1	3	2	3	1	0	21	630	3	4	2	1
2013	1	1	3	2	3	3	0	49	1470	4	2	2	0
2014	1	1	3	1	4	1	0	5	150	2	1	1	1
2014	1	1	3	3	3	1	0	22	660	1	2	1	1
2014	1	1	3	3	2	0	0	6	180	2	4	2	1
2014	1	1	3	2	4	0	1	2	60	4	3	2	1
2014	1	1	3	1	1	1	1	9	270	3	5	2	1
2014	1	1	3	2	2	1	0	44	1320	5	2	2	0
2014	1	1	3	4	4	1	1	13	390	2	1	2	1
2014	2	1	3	4	4	0	0	3	90	1	5	1	1
2014	1	1	3	2	3	2	0	14	420	5	3	2	1
2014	1	1	3	3	4	0	0	42	1260	3	2	2	0
2014	1	1	3	3	3	1	1	14	420	2	3	2	1
2014	1	1	3	1	3	1	0	4	120	3	3	1	1
2013	1	3	3	2	4	0	1	26	780	3	4	1	1
2014	1	1	3	4	1	1	1	8	240	4	2	2	1
2014	1	1	3	2	3	0	0	27	810	2	1	1	1
2013	1	1	3	2	3	0	0	3	90	1	1	2	1
2014	1	1	3	3	4	0	0	15	450	1	4	1	1
2014	1	1	3	2	3	1	0	36	1080	4	4	1	1
2014	1	1	2	4	4	1	0	17	510	4	4	2	1
2014	1	1	3	2	3	1	0	17	510	4	4	1	1
2014	1	1	3	2	3	1	0	42	1260	4	4	1	0
2014	1	3	3	2	3	3	0	12	360	4	2	1	1
2014	1	1	3	2	3	0	0	29	870	2	3	1	1
2014	1	1	3	4	3	1	0	18	540	3	2	1	1
2014	1	1	3	2	3	0	0	45	1350	2	3	1	0
2014	1	1	3	2	2	1	0	44	1320	3	4	1	0
2013	1	1	2	3	1	0	0	51	1530	4	4	1	0
2014	1	1	2	4	4	1	1	23	690	4	3	2	1
2014	1	1	3	4	3	2	0	28	840	3	2	1	0
2014	1	1	3	2	3	0	0	8	240	2	3	1	1
2014	1	1	3	1	3	1	0	46	1380	3	3	1	0
2014	2	1	3	2	1	0	0	1	30	3	3	1	1
2013	1	1	3	2	3	0	0	50	1500	3	3	1	0
2014	1	1	2	2	4	2	0	23	690	3	3	2	1
2014	1	1	3	2	4	1	1	14	420	3	3	2	1
2014	1	4	3	2	3	2	0	15	450	3	2	2	1
2014	2	1	2	2	3	2	0	22	660	2	3	2	1
2014	2	1	3	4	1	1	1	2	60	3	4	2	1
2014	1	1	3	4	3	0	0	6	180	4	2	2	1
2014	1	1	3	4	4	1	1	12	360	2	5	1	1
2014	1	1	3	4	4	1	0	4	120	5	1	1	1
2014	1	1	3	2	1	2	1	10	300	1	4	2	1
2014	1	1	3	2	3	1	0	22	660	4	2	2	0
2014	1	1	3	3	1	1	1	9	270	2	4	1	1
2013	1	1	3	4	3	1	0	5	150	4	3	1	1
2014	1	1	3	2	2	0	1	12	360	3	3	1	1
2014	1	1	2	4	4	1	1	6	180	3	3	2	1
2013	1	1	3	2	4	0	1	3	90	3	5	2	1
2014	1	1	3	2	4	1	1	21	630	5	1	1	1
2014	1	1	3	2	4	2	0	14	420	1	4	2	1
2014	1	1	3	2	3	2	1	9	270	4	1	1	1
2014	1	1	3	2	2	0	0	40	1200	1	3	1	0
2014	2	1	3	2	2	0	0	8	240	3	1	2	1
2014	1	1	3	2	4	1	1	2	60	1	4	1	1
2014	1	1	3	2	1	1	0	38	1140	4	3	1	1
2014	1	1	3	4	4	1	1	8	240	3	3	2	1
2014	1	1	3	3	2	0	0	39	1170	3	4	2	0
2014	1	1	3	2	3	0	0	5	150	4	5	2	1
2014	1	1	3	2	3	0	1	33	990	5	5	2	1
2014	1	1	3	2	3	1	1	10	300	5	3	2	1
2014	2	1	3	2	3	1	0	32	960	3	1	2	1
2014	1	1	3	1	2	1	0	36	1080	1	3	2	1
2014	1	1	3	3	3	0	0	31	930	3	4	1	1
2014	1	1	3	2	3	2	1	10	300	4	5	1	1
2014	1	1	3	2	1	1	0	6	180	5	3	1	1
2014	1	1	3	2	4	0	1	2	60	3	2	2	1
2014	1	1	3	2	3	1	0	38	1140	2	2	2	0
2014	1	1	3	2	2	0	0	2	60	2	4	1	1
2014	1	1	3	2	2	2	0	11	330	4	3	1	1
2014	1	1	2	1	3	1	0	32	960	3	3	1	1
2014	1	1	3	2	3	0	0	18	540	3	4	1	1
2014	1	1	2	2	3	2	0	17	510	4	3	2	1
2014	1	1	3	2	3	3	0	27	810	3	3	1	1
2014	1	1	3	4	3	1	0	5	150	3	4	2	1
2014	1	1	3	2	1	0	0	40	1200	4	3	1	0
2014	1	1	3	2	3	0	0	9	270	3	4	2	1
2014	1	3	3	2	3	2	0	20	600	4	1	2	1
2014	1	4	2	3	1	1	0	21	630	1	3	2	1
2014	1	1	1	2	4	1	1	8	240	3	3	2	1
2014	1	1	3	2	4	1	1	1	30	3	4	1	1
2014	1	1	3	3	2	1	0	38	1140	4	2	1	1
2014	1	1	3	2	4	0	0	9	270	2	5	2	1
2014	1	1	3	3	2	1	0	41	1230	5	3	1	0
2014	1	1	3	3	3	1	0	8	240	3	3	2	1
2014	1	1	3	1	3	1	0	36	1080	3	4	1	0
2014	1	1	3	2	1	0	0	7	210	4	3	1	1
2014	1	1	2	3	3	1	0	3	90	3	2	1	1
2014	1	1	3	2	2	1	0	31	930	2	4	1	1
2014	1	1	3	2	1	2	0	18	540	4	3	2	1
2015	1	1	3	2	3	2	0	34	1020	3	4	1	0
2014	2	1	1	4	3	3	1	10	300	4	4	2	1
2014	1	1	3	3	1	2	0	14	420	4	5	2	1
2014	1	1	3	4	1	1	0	37	1110	5	3	2	0
2015	1	1	3	3	1	1	1	11	330	3	3	1	1
2014	1	1	3	4	1	1	1	20	600	3	5	1	1
2014	1	1	3	2	2	2	0	37	1110	5	4	1	1
2014	1	1	3	3	3	1	1	4	120	4	4	2	1
2014	1	4	3	3	1	1	1	17	510	4	2	2	1
2015	2	1	3	1	1	0	1	1	30	2	5	1	1
2014	1	1	3	3	3	1	1	4	120	5	3	2	1
2015	1	1	3	3	2	1	1	3	90	3	3	2	1
2015	1	3	3	3	4	1	1	12	360	3	3	2	1
2015	1	1	3	1	1	0	0	35	1050	3	4	1	0
2015	1	1	3	4	4	1	0	10	300	4	2	1	1
2014	1	1	3	2	1	0	0	28	840	2	5	2	1
2015	1	1	3	2	2	0	0	8	240	5	3	2	1
2015	1	1	3	3	3	2	0	35	1050	3	2	1	0
2015	1	1	3	4	2	1	0	33	990	2	4	2	0
2015	1	1	3	3	3	1	0	27	810	4	2	2	1
2015	2	4	3	3	3	1	1	3	90	2	3	2	1
2015	1	1	3	2	4	1	1	34	1020	3	3	1	0
2015	1	1	3	3	4	1	0	3	90	3	3	2	1
2015	1	3	3	2	1	0	1	3	90	3	2	2	1
2015	1	1	3	2	3	1	0	34	1020	2	4	2	0
2014	1	1	3	1	3	1	0	11	330	4	3	1	1
2015	1	1	3	1	3	1	0	13	390	3	2	1	1
2015	1	1	3	1	1	0	0	10	300	2	4	1	0
2011	1	1	3	3	2	1	0	54	1620	4	1	1	1
2015	1	1	3	4	3	2	0	27	810	1	3	1	1
2015	1	1	3	1	3	1	0	31	930	3	4	2	0
2015	1	1	3	3	2	1	1	1	30	4	2	2	1
2015	1	1	3	2	1	1	1	1	30	2	2	1	1
2015	1	1	3	2	3	0	0	4	120	2	4	2	1
2015	1	1	3	2	2	0	0	32	960	4	5	2	0
2015	1	1	3	4	3	1	1	8	240	5	1	2	1
2015	1	1	3	1	3	0	0	4	120	1	2	2	1
2015	1	1	3	1	1	0	0	34	1020	2	4	1	0
2015	1	2	2	4	4	0	1	3	90	4	3	1	1
2015	1	1	3	2	3	1	0	32	960	3	3	1	0
2015	2	1	3	2	1	0	0	6	180	3	5	2	1
2015	2	1	3	3	1	0	1	18	540	5	4	1	1
2015	1	1	3	3	3	1	0	28	840	4	4	2	1
2015	1	1	2	4	2	1	0	12	360	4	2	1	1
2015	1	1	3	2	3	2	0	18	540	2	4	2	1
2014	1	1	3	3	3	1	0	40	1200	4	2	1	0
2014	1	1	3	2	3	0	0	1	30	2	4	1	1
2015	1	1	3	3	4	1	1	6	180	4	5	2	1
2015	1	1	3	3	3	1	1	6	180	5	4	2	1
2015	1	1	3	3	4	0	1	15	450	4	5	2	1
2015	1	1	3	1	4	1	0	30	900	5	4	1	0
2015	1	1	3	3	3	2	0	6	180	4	1	2	1
2015	1	1	3	2	3	2	0	26	780	1	4	2	0
2015	2	1	3	3	1	0	0	7	210	4	2	1	1
2015	2	1	3	3	1	0	0	13	390	2	5	2	1
2015	1	1	3	3	1	0	0	8	240	5	4	1	1
2014	1	1	3	3	2	1	0	2	60	4	4	2	1
2015	2	1	3	3	3	0	0	3	90	4	4	1	1
2015	1	1	3	1	3	1	0	32	960	4	4	2	0
2015	1	1	3	1	1	1	0	31	930	4	1	1	0
2015	1	1	3	1	1	0	0	30	900	1	4	1	0
2015	1	1	3	3	4	0	1	31	930	4	3	1	0
2015	1	1	3	1	4	1	0	8	240	3	4	1	1
2015	1	1	3	2	4	0	1	21	630	4	5	1	1
2015	1	1	3	3	3	2	1	1	30	5	2	1	1
2014	1	1	3	3	3	1	0	39	1170	2	3	2	0
2015	1	1	3	3	3	1	0	7	210	3	4	1	1
2015	1	1	2	3	3	3	0	13	390	4	3	2	1
2015	1	1	3	4	4	2	0	10	300	3	3	1	1
2015	1	1	3	2	2	1	0	9	270	3	3	1	1
2015	1	1	3	3	3	0	0	8	240	3	5	1	1
2015	1	1	3	3	4	1	0	6	180	5	3	2	1
2015	1	1	3	3	3	1	0	31	930	3	4	1	0
2015	1	1	3	3	4	1	1	4	120	4	4	1	1
2015	1	1	3	3	4	3	1	4	120	4	3	2	1
2015	2	1	3	3	3	0	0	13	390	3	5	2	1
2015	2	1	3	4	4	0	1	1	30	5	4	2	1
2015	1	1	3	4	3	1	0	11	330	4	4	2	1
2015	2	1	3	3	1	0	0	20	600	4	4	2	1
2015	1	1	3	2	4	0	1	4	120	4	2	1	1
2015	1	3	3	3	3	0	0	29	870	2	3	2	1
2014	1	1	3	2	3	0	0	36	1080	3	3	1	0
2015	1	1	3	3	4	1	1	19	570	3	4	2	1
2015	1	1	3	4	3	0	0	27	810	4	1	2	0
